# Supplementary material for: Evaluating Metabolic Profiling of Human Milk Using Biocrates MxP® QUANT 500 Assay
Source: Metabolites. 2025 Jan 3;15(1):14. doi: 10.3390/metabo15010014 (PMC11768157; doi:10.3390/metabo15010014)
Supplement: Supplementary file 1 [file metabolites-15-00014-s001.zip]

Archive with 1 entries (1 files):
- metabolites-3359288-supplementary.xlsx
