# Supplementary material for: Evaluating Metabolic Profiling of Human Milk Using Biocrates MxP® QUANT 500 Assay
Source: Metabolites. 2025 Jan 3;15(1):14. doi: 10.3390/metabo15010014 (PMC11768157; doi:10.3390/metabo15010014)
Supplement: Supplementary file 1 [file metabolites-15-00014-s001.zip › metabolites-3359288-supplementary.xlsx]

## Sheet: Table S1
Table S1:	Biocrates MxP® QUANT metabolite information (Based on hyperlink below)
Detection dependend on system is indidacted as follows:
1Waters Xevo TQ-S only
2Sciex, Agilent, and Waters TQ-SX systems only
3Sciex, Agilent, and Waters TQ-S systems only
4Waters systems only
5Waters TQ-XS systems only
6Sciex and Agilent systems only
https://biocrates.com/wp-content/uploads/2022/02/biocrates-Quant500-list-of-metabolites-v6-2022.pdf
Abbreviation	Metabolite Name	Analyte Class	Analysis
Trigonelline	Trigonelline	Alkaloids	LC-MS
TMAO	Trimethylamine N-oxide	Amine Oxides	LC-MS
1-Met-His	1-Methylhistidine	Amino Acid Related	LC-MS
3-Met-His	3-Methylhistidine	Amino Acid Related	LC-MS
5-AVA	5-Aminovaleric acid	Amino Acid Related	LC-MS
AABA	alpha-Aminobutyric acid	Amino Acid Related	LC-MS
Ac-Orn	Acetylornithine	Amino Acid Related	LC-MS
ADMA	Asymmetric dimethylarginine	Amino Acid Related	LC-MS
alpha-AAA	alpha-Aminoadipic acid	Amino Acid Related	LC-MS
Anserine	L-Anserine	Amino Acid Related	LC-MS
BABA	beta-Aminobutyric acid	Amino Acid Related	LC-MS
Betaine	Betaine	Amino Acid Related	LC-MS
c4-OH-Pro	cis-4-Hydroxyproline	Amino Acid Related	LC-MS
Carnosine	Carnosine	Amino Acid Related	LC-MS
Cit	Citrulline	Amino Acid Related	LC-MS
Creatinine	Creatinine	Amino Acid Related	LC-MS
Cystine	Cystine	Amino Acid Related	LC-MS
DOPA	Dihydroxyphenylalanine	Amino Acid Related	LC-MS
HArg	Homoarginine	Amino Acid Related	LC-MS
HCys	Homocysteine	Amino Acid Related	LC-MS
Kynurenine	Kynurenine	Amino Acid Related	LC-MS
Met-SO	Methionine-Sulfoxide	Amino Acid Related	LC-MS
Nitro-Tyr	Nitrotyrosine	Amino Acid Related	LC-MS
Orn	Ornithine	Amino Acid Related	LC-MS
PAG	Phenylacetylglycine	Amino Acid Related	LC-MS
PheAlaBetaine	Phenylalanine betaine	Amino Acid Related	LC-MS
ProBetaine	Proline betaine	Amino Acid Related	LC-MS
Sarcosine	Sarcosine	Amino Acid Related	LC-MS
SDMA	Symmetric dimethylarginine	Amino Acid Related	LC-MS
t4-OH-Pro	trans-4-Hydroxyproline	Amino Acid Related	LC-MS
Taurine	Taurine	Amino Acid Related	LC-MS
TrpBetaine	Tryptophan betaine	Amino Acid Related	LC-MS
Ala	Alanine	Amino Acids	LC-MS
Arg	Arginine	Amino Acids	LC-MS
Asn	Asparagine	Amino Acids	LC-MS
Asp	Aspartic Acid	Amino Acids	LC-MS
Cys	Cysteine	Amino Acids	LC-MS
Gln	Glutamine	Amino Acids	LC-MS
Glu	Glutamic Acid	Amino Acids	LC-MS
Gly	Glycine	Amino Acids	LC-MS
His	Histidine	Amino Acids	LC-MS
Ile	Isoleucine	Amino Acids	LC-MS
Leu	Leucine	Amino Acids	LC-MS
Lys	Lysine	Amino Acids	LC-MS
Met	Methionine	Amino Acids	LC-MS
Phe	Phenylalanine	Amino Acids	LC-MS
Pro	Proline	Amino Acids	LC-MS
Ser	Serine	Amino Acids	LC-MS
Thr	Threonine	Amino Acids	LC-MS
Trp	Tryptophan	Amino Acids	LC-MS
Tyr	Tyrosine	Amino Acids	LC-MS
Val	Valine	Amino Acids	LC-MS
CA	Cholic Acid	Bile Acids	LC-MS
CDCA	Chenodeoxycholic acid	Bile Acids	LC-MS
DCA	Deoxycholic acid	Bile Acids	LC-MS
GCA	Glycocholic acid	Bile Acids	LC-MS
GCDCA	Glycochenodeoxycholic acid	Bile Acids	LC-MS
GDCA	Glycodeoxycholic acid	Bile Acids	LC-MS
GLCA	Glycolithocholic acid	Bile Acids	LC-MS
GLCAS	Glycolithocholic acid sulfate	Bile Acids	LC-MS
GUDCA	Glycoursodeoxycholic acid	Bile Acids	LC-MS
TCA	Taurocholic acid	Bile Acids	LC-MS
TCDCA	Taurochenodeoxycholic acid	Bile Acids	LC-MS
TDCA	Taurodeoxycholic acid	Bile Acids	LC-MS
TLCA	Taurolithocholic acid	Bile Acids	LC-MS
TMCA	Tauro-muricholic acids	Bile Acids	LC-MS
beta-Ala	beta-Alanine	Biogenic Amines	LC-MS
Dopamine	Dopamine	Biogenic Amines	LC-MS
GABA	gamma-Aminobutyric acid	Biogenic Amines	LC-MS
Histamine	Histamine	Biogenic Amines	LC-MS
PEA	Phenylethylamine	Biogenic Amines	LC-MS
Putrescine	Putrescine	Biogenic Amines	LC-MS
Serotonin	Serotonin	Biogenic Amines	LC-MS
Spermidine	Spermidine	Biogenic Amines	LC-MS
Spermine	Spermine	Biogenic Amines	LC-MS
AconAcid	Aconitic acid	Carboxylic Acids	LC-MS
DiCA(12:0)	Dodecanedioic acid	Carboxylic Acids	LC-MS
DiCA(14:0)	Tetradecanedioic acid	Carboxylic Acids	LC-MS
HipAcid	Hippuric acid	Carboxylic Acids	LC-MS
Lac	Lactic acid	Carboxylic Acids	LC-MS
OH-GlutAcid	Hydroxyglutaric acid	Carboxylic Acids	LC-MS
SucAcid	Succinic acid	Carboxylic Acids	LC-MS
p-Cresol-SO4	p-Cresol sulfate	Cresols	LC-MS
AA	Arachidonic acid	Fatty Acids	LC-MS
DHA	Docosahexaenoic acid	Fatty Acids	LC-MS
EPA	Eicosapentaenoic acid	Fatty Acids	LC-MS
FA(12:0)	Dodecanoic acid	Fatty Acids	LC-MS
FA(14:0)	Myristic acid	Fatty Acids	LC-MS
FA(16:0)	Palmitic acid	Fatty Acids	LC-MS
FA(18:0)	Stearic acid	Fatty Acids	LC-MS
FA(18:1)	Octadecenoic acid	Fatty Acids	LC-MS
FA(18:2)	Octadecadienoate	Fatty Acids	LC-MS
FA(20:1)	Eicosenoic acid	Fatty Acids	LC-MS
FA(20:2)	Eicosadienoic acid	Fatty Acids	LC-MS
FA(20:3)	Eicosatrienoic acid	Fatty Acids	LC-MS
AbsAcid	Abscisic acid	Hormones and Related	LC-MS
Cortisol	Cortisol	Hormones and Related	LC-MS
Cortisone	Cortisone	Hormones and Related	LC-MS
DHEAS	Dehydroepiandrosterone sulfate	Hormones and Related	LC-MS
3-IAA	Indoleacetic acid	Indoles and Derivatives	LC-MS
3-IPA	Indolepropionic acid	Indoles and Derivatives	LC-MS
Ind-SO4	Indoxyl sulfate	Indoles and Derivatives	LC-MS
Indole	Indole	Indoles and Derivatives	LC-MS
Hypoxanthine	Hypoxanthine	Nucleobases and Related	LC-MS
Xanthine	Xanthine	Nucleobases and Related	LC-MS
Choline	Choline	Vitamins and Cofactors	LC-MS
C0	Carnitine	Acylcarnitines	FIA
C10	Decanoylcarnitine	Acylcarnitines	FIA
C10:1	Decenoylcarnitine	Acylcarnitines	FIA
C10:2	Decadienoylcarnitine	Acylcarnitines	FIA
C12	Dodecanoylcarnitine	Acylcarnitines	FIA
C12-DC	Dodecanedioylcarnitine	Acylcarnitines	FIA
C12:1	Dodecenoylcarnitine	Acylcarnitines	FIA
C14	Tetradecanoylcarnitine	Acylcarnitines	FIA
C14:1	Tetradecenoylcarnitine	Acylcarnitines	FIA
C14:1-OH	Hydroxytetradecenoylcarnitine	Acylcarnitines	FIA
C14:2	Tetradecadienoylcarnitine	Acylcarnitines	FIA
C14:2-OH	Hydroxytetradecadienoylcarnitine	Acylcarnitines	FIA
C16	Hexadecanoylcarnitine	Acylcarnitines	FIA
C16-OH	Hydroxyhexadecanoylcarnitine	Acylcarnitines	FIA
C16:1	Hexadecenoylcarnitine	Acylcarnitines	FIA
C16:1-OH	Hydroxyhexadecenoylcarnitine	Acylcarnitines	FIA
C16:2	Hexadecadienoylcarnitine	Acylcarnitines	FIA
C16:2-OH	Hydroxyhexadecadienoylcarnitine	Acylcarnitines	FIA
C18	Octadecanoylcarnitine	Acylcarnitines	FIA
C18:1	Octadecenoylcarnitine	Acylcarnitines	FIA
C18:1-OH	Hydroxyoctadecenoylcarnitine	Acylcarnitines	FIA
C18:2	Octadecadienoylcarnitine	Acylcarnitines	FIA
C2	Acetylcarnitine	Acylcarnitines	FIA
C3	Propionylcarnitine	Acylcarnitines	FIA
C3-DC (C4-OH)	Malonylcarnitine (Hydroxybutyrylcarnitine)	Acylcarnitines	FIA
C3-OH	Hydroxypropionylcarnitine	Acylcarnitines	FIA
C3:1	Propenoylcarnitine	Acylcarnitines	FIA
C4	Butyrylcarnitine	Acylcarnitines	FIA
C4:1	Butenylcarnitine	Acylcarnitines	FIA
C5	Valerylcarnitine	Acylcarnitines	FIA
C5-DC (C6-OH)	Glutarylcarnitine (Hydroxyhexanoylcarnitine)	Acylcarnitines	FIA
C5-M-DC	Methylglutarylcarnitine	Acylcarnitines	FIA
C5-OH (C3-DC-M)	Hydroxyvalerylcarnitine (Methylmalonylcarnitine)	Acylcarnitines	FIA
C5:1	Tiglylcarnitine	Acylcarnitines	FIA
C5:1-DC	Glutaconylcarnitine	Acylcarnitines	FIA
C6 (C4:1-DC)	Hexanoylcarnitine (Fumarylcarnitine)	Acylcarnitines	FIA
C6:1	Hexenoylcarnitine	Acylcarnitines	FIA
C7-DC	Pimelylcarnitine	Acylcarnitines	FIA
C8	Octanoylcarnitine	Acylcarnitines	FIA
C9	Nonanoylcarnitine	Acylcarnitines	FIA
H1	Hexose	Carbohydrates and Related	FIA
Cer(d16:1/18:0)	Ceramide (d16:1/18:0)	Ceramides	FIA
Cer(d16:1/20:0)	Ceramide (d16:1/20:0)	Ceramides	FIA
Cer(d16:1/22:0)	Ceramide (d16:1/22:0)	Ceramides	FIA
Cer(d16:1/23:0)	Ceramide (d16:1/23:0)	Ceramides	FIA
Cer(d16:1/24:0)	Ceramide (d16:1/24:0)	Ceramides	FIA
Cer(d18:0/16:0)1	Ceramide (d18:0/16:0)	Ceramides	FIA
Cer(d18:1/14:0)	Ceramide (d18:1/14:0)	Ceramides	FIA
Cer(d18:1/16:0)	Ceramide (d18:1/16:0)	Ceramides	FIA
Cer(d18:1/18:0(OH))	Ceramide (d18:1/18:0(OH))	Ceramides	FIA
Cer(d18:1/18:0)	Ceramide (d18:1/18:0)	Ceramides	FIA
Cer(d18:1/18:1)	Ceramide (d18:1/18:1)	Ceramides	FIA
Cer(d18:1/20:0(OH))	Ceramide (d18:1/20:0(OH))	Ceramides	FIA
Cer(d18:1/20:0)	Ceramide (d18:1/20:0)	Ceramides	FIA
Cer(d18:1/22:0)	Ceramide (d18:1/22:0)	Ceramides	FIA
Cer(d18:1/23:0)	Ceramide (d18:1/23:0)	Ceramides	FIA
Cer(d18:1/24:0)	Ceramide (d18:1/24:0)	Ceramides	FIA
Cer(d18:1/24:1)	Ceramide (d18:1/24:1)	Ceramides	FIA
Cer(d18:1/25:0)	Ceramide (d18:1/25:0)	Ceramides	FIA
Cer(d18:1/26:0)	Ceramide (d18:1/26:0)	Ceramides	FIA
Cer(d18:1/26:1)2	Ceramide (d18:1/26:1)	Ceramides	FIA
Cer(d18:2/14:0)	Ceramide (d18:2/14:0)	Ceramides	FIA
Cer(d18:2/16:0)	Ceramide (d18:2/16:0)	Ceramides	FIA
Cer(d18:2/18:0)	Ceramide (d18:2/18:0)	Ceramides	FIA
Cer(d18:2/18:1)	Ceramide (d18:2/18:1)	Ceramides	FIA
Cer(d18:2/20:0)	Ceramide (d18:2/20:0)	Ceramides	FIA
Cer(d18:2/22:0)	Ceramide (d18:2/22:0)	Ceramides	FIA
Cer(d18:2/23:0)	Ceramide (d18:2/23:0)	Ceramides	FIA
Cer(d18:2/24:0)	Ceramide (d18:2/24:0)	Ceramides	FIA
Cer(d18:2/24:1)	Ceramide (d18:2/24:1)	Ceramides	FIA
CE(14:0)	Cholesteryl ester 14:0	Cholesteryl Esters	FIA
CE(14:1)	Cholesteryl ester 14:1	Cholesteryl Esters	FIA
CE(15:0)	Cholesteryl ester 15:0	Cholesteryl Esters	FIA
CE(15:1)	Cholesteryl ester 15:1	Cholesteryl Esters	FIA
CE(16:0)	Cholesteryl ester 16:0	Cholesteryl Esters	FIA
CE(16:1)	Cholesteryl ester 16:1	Cholesteryl Esters	FIA
CE(17:0)	Cholesteryl ester 17:0	Cholesteryl Esters	FIA
CE(17:1)	Cholesteryl ester 17:1	Cholesteryl Esters	FIA
CE(18:0)	Cholesteryl ester 18:0	Cholesteryl Esters	FIA
CE(18:1)	Cholesteryl ester 18:1	Cholesteryl Esters	FIA
CE(18:2)	Cholesteryl ester 18:2	Cholesteryl Esters	FIA
CE(18:3)	Cholesteryl ester 18:3	Cholesteryl Esters	FIA
CE(20:0)	Cholesteryl ester 20:0	Cholesteryl Esters	FIA
CE(20:1)	Cholesteryl ester 20:1	Cholesteryl Esters	FIA
CE(20:3)	Cholesteryl ester 20:3	Cholesteryl Esters	FIA
CE(20:4)	Cholesteryl ester 20:4	Cholesteryl Esters	FIA
CE(20:5)	Cholesteryl ester 20:5	Cholesteryl Esters	FIA
CE(22:0)	Cholesteryl ester 22:0	Cholesteryl Esters	FIA
CE(22:1)	Cholesteryl ester 22:1	Cholesteryl Esters	FIA
CE(22:2)	Cholesteryl ester 22:2	Cholesteryl Esters	FIA
CE(22:5)	Cholesteryl ester 22:5	Cholesteryl Esters	FIA
CE(22:6)	Cholesteryl ester 22:6	Cholesteryl Esters	FIA
DG-O(14:0_18:2)	Diacylglyceride O-(14:0_18:2)	Diglycerides	FIA
DG-O(16:0_18:1)2	Diacylglyceride O-(16:0_18:1)	Diglycerides	FIA
DG-O(16:0_20:4)3	Diacylglyceride O-(16:0_20:4)	Diglycerides	FIA
DG-O(18:2_18:2)4	Diacylglyceride O-(18:2_18:2)	Diglycerides	FIA
DG(14:0_14:0)	Diacylglyceride (14:0_14:0)	Diglycerides	FIA
DG(14:0_18:1)	Diacylglyceride (14:0_18:1)	Diglycerides	FIA
DG(14:0_18:2)	Diacylglyceride (14:0_18:2)	Diglycerides	FIA
DG(14:0_20:0)	Diacylglyceride (14:0_20:0)	Diglycerides	FIA
DG(14:1_18:1)	Diacylglyceride (14:1_18:1)	Diglycerides	FIA
DG(14:1_20:2)	Diacylglyceride (14:1_20:2)	Diglycerides	FIA
DG(16:0_16:0)	Diacylglyceride (16:0_16:0)	Diglycerides	FIA
DG(16:0_16:1)	Diacylglyceride (16:0_16:1)	Diglycerides	FIA
DG(16:0_18:1)	Diacylglyceride (16:0_18:1)	Diglycerides	FIA
DG(16:0_18:2)	Diacylglyceride (16:0_18:2)	Diglycerides	FIA
DG(16:0_20:0)	Diacylglyceride (16:0_20:0)	Diglycerides	FIA
DG(16:0_20:3)	Diacylglyceride (16:0_20:3)	Diglycerides	FIA
DG(16:0_20:4)	Diacylglyceride (16:0_20:4)	Diglycerides	FIA
DG(16:1_18:0)	Diacylglyceride (16:1_18:0)	Diglycerides	FIA
DG(16:1_18:1)	Diacylglyceride (16:1_18:1)	Diglycerides	FIA
DG(16:1_18:2)	Diacylglyceride (16:1_18:2)	Diglycerides	FIA
DG(16:1_20:0)	Diacylglyceride (16:1_20:0)	Diglycerides	FIA
DG(17:0_17:1)	Diacylglyceride (17:0_17:1)	Diglycerides	FIA
DG(17:0_18:1)	Diacylglyceride (17:0_18:1)	Diglycerides	FIA
DG(18:0_20:0)	Diacylglyceride (18:0_20:0)	Diglycerides	FIA
DG(18:0_20:4)	Diacylglyceride (18:0_20:4)	Diglycerides	FIA
DG(18:1_18:1)	Diacylglyceride (18:1_18:1)	Diglycerides	FIA
DG(18:1_18:2)	Diacylglyceride (18:1_18:2)	Diglycerides	FIA
DG(18:1_18:3)	Diacylglyceride (18:1_18:3)	Diglycerides	FIA
DG(18:1_18:4)	Diacylglyceride (18:1_18:4)	Diglycerides	FIA
DG(18:1_20:0)	Diacylglyceride (18:1_20:0)	Diglycerides	FIA
DG(18:1_20:1)	Diacylglyceride (18:1_20:1)	Diglycerides	FIA
DG(18:1_20:2)	Diacylglyceride (18:1_20:2)	Diglycerides	FIA
DG(18:1_20:3)	Diacylglyceride (18:1_20:3)	Diglycerides	FIA
DG(18:1_20:4)	Diacylglyceride (18:1_20:4)	Diglycerides	FIA
DG(18:1_22:5)	Diacylglyceride (18:1_22:5)	Diglycerides	FIA
DG(18:1_22:6)	Diacylglyceride (18:1_22:6)	Diglycerides	FIA
DG(18:2_18:2)	Diacylglyceride (18:2_18:2)	Diglycerides	FIA
DG(18:2_18:3)	Diacylglyceride (18:2_18:3)	Diglycerides	FIA
DG(18:2_18:4)	Diacylglyceride (18:2_18:4)	Diglycerides	FIA
DG(18:2_20:0)	Diacylglyceride (18:2_20:0)	Diglycerides	FIA
DG(18:2_20:4)	Diacylglyceride (18:2_20:4)	Diglycerides	FIA
DG(18:3_18:3)	Diacylglyceride (18:3_18:3)	Diglycerides	FIA
DG(18:3_20:2)	Diacylglyceride (18:3_20:2)	Diglycerides	FIA
DG(21:0_22:6)	Diacylglyceride (21:0_22:6)	Diglycerides	FIA
DG(22:1_22:2)	Diacylglyceride (22:1_22:2)	Diglycerides	FIA
Hex2Cer(d18:1/14:0)	Dihexosylceramide (d18:1/14:0)	Dihexosylceramides	FIA
Hex2Cer(d18:1/16:0)	Dihexosylceramide (d18:1/16:0)	Dihexosylceramides	FIA
Hex2Cer(d18:1/18:0)	Dihexosylceramide (d18:1/18:0)	Dihexosylceramides	FIA
Hex2Cer(d18:1/20:0)	Dihexosylceramide (d18:1/20:0)	Dihexosylceramides	FIA
Hex2Cer(d18:1/22:0)	Dihexosylceramide (d18:1/22:0)	Dihexosylceramides	FIA
Hex2Cer(d18:1/24:0)	Dihexosylceramide (d18:1/24:0)	Dihexosylceramides	FIA
Hex2Cer(d18:1/24:1)	Dihexosylceramide (d18:1/24:1)	Dihexosylceramides	FIA
Hex2Cer(d18:1/26:0)	Dihexosylceramide (d18:1/26:0)	Dihexosylceramides	FIA
Hex2Cer(d18:1/26:1)	Dihexosylceramide (d18:1/26:1)	Dihexosylceramides	FIA
Cer(d18:0/18:0(OH))	Dihydroceramide (d18:0/18:0(OH))	Dihydroceramides	FIA
Cer(d18:0/18:0)	Dihydroceramide (d18:0/18:0)	Dihydroceramides	FIA
Cer(d18:0/20:0)	Dihydroceramide (d18:0/20:0)	Dihydroceramides	FIA
Cer(d18:0/22:0)	Dihydroceramide (d18:0/22:0)	Dihydroceramides	FIA
Cer(d18:0/24:0)	Dihydroceramide (d18:0/24:0)	Dihydroceramides	FIA
Cer(d18:0/24:1)	Dihydroceramide (d18:0/24:1)	Dihydroceramides	FIA
Cer(d18:0/26:1(OH))	Dihydroceramide (d18:0/26:1(OH))	Dihydroceramides	FIA
Cer(d18:0/26:1)	Dihydroceramide (d18:0/26:1)	Dihydroceramides	FIA
HexCer(d16:1/20:0)5	Hexosylceramide (d16:1/20:0)	Hexosylceramides	FIA
HexCer(d16:1/22:0)	Hexosylceramide (d16:1/22:0)	Hexosylceramides	FIA
HexCer(d16:1/24:0)	Hexosylceramide (d16:1/24:0)	Hexosylceramides	FIA
HexCer(d18:1/14:0)	Hexosylceramide (d18:1/14:0)	Hexosylceramides	FIA
HexCer(d18:1/16:0)	Hexosylceramide (d18:1/16:0)	Hexosylceramides	FIA
HexCer(d18:1/18:0)	Hexosylceramide (d18:1/18:0)	Hexosylceramides	FIA
HexCer(d18:1/18:1)	Hexosylceramide (d18:1/18:1)	Hexosylceramides	FIA
HexCer(d18:1/20:0)	Hexosylceramide (d18:1/20:0)	Hexosylceramides	FIA
HexCer(d18:1/22:0)	Hexosylceramide (d18:1/22:0)	Hexosylceramides	FIA
HexCer(d18:1/23:0)	Hexosylceramide (d18:1/23:0)	Hexosylceramides	FIA
HexCer(d18:1/24:0)	Hexosylceramide (d18:1/24:0)	Hexosylceramides	FIA
HexCer(d18:1/24:1)	Hexosylceramide (d18:1/24:1)	Hexosylceramides	FIA
HexCer(d18:1/26:0)	Hexosylceramide (d18:1/26:0)	Hexosylceramides	FIA
HexCer(d18:1/26:1)	Hexosylceramide (d18:1/26:1)	Hexosylceramides	FIA
HexCer(d18:2/16:0)	Hexosylceramide (d18:2/16:0)	Hexosylceramides	FIA
HexCer(d18:2/18:0)	Hexosylceramide (d18:2/18:0)	Hexosylceramides	FIA
HexCer(d18:2/20:0)	Hexosylceramide (d18:2/20:0)	Hexosylceramides	FIA
HexCer(d18:2/22:0)	Hexosylceramide (d18:2/22:0)	Hexosylceramides	FIA
HexCer(d18:2/23:0)	Hexosylceramide (d18:2/23:0)	Hexosylceramides	FIA
HexCer(d18:2/24:0)	Hexosylceramide (d18:2/24:0)	Hexosylceramides	FIA
lysoPC a C14:0	Lysophosphatidylcholine a C14:0	Lysophosphatidylcholines	FIA
lysoPC a C16:0	Lysophosphatidylcholine a C16:0	Lysophosphatidylcholines	FIA
lysoPC a C16:1	Lysophosphatidylcholine a C16:1	Lysophosphatidylcholines	FIA
lysoPC a C17:0	Lysophosphatidylcholine a C17:0	Lysophosphatidylcholines	FIA
lysoPC a C18:0	Lysophosphatidylcholine a C18:0	Lysophosphatidylcholines	FIA
lysoPC a C18:1	Lysophosphatidylcholine a C18:1	Lysophosphatidylcholines	FIA
lysoPC a C18:2	Lysophosphatidylcholine a C18:2	Lysophosphatidylcholines	FIA
lysoPC a C20:3	Lysophosphatidylcholine a C20:3	Lysophosphatidylcholines	FIA
lysoPC a C20:4	Lysophosphatidylcholine a C20:4	Lysophosphatidylcholines	FIA
lysoPC a C24:0	Lysophosphatidylcholine a C24:0	Lysophosphatidylcholines	FIA
lysoPC a C26:0	Lysophosphatidylcholine a C26:0	Lysophosphatidylcholines	FIA
lysoPC a C26:1	Lysophosphatidylcholine a C26:1	Lysophosphatidylcholines	FIA
lysoPC a C28:0	Lysophosphatidylcholine a C28:0	Lysophosphatidylcholines	FIA
lysoPC a C28:1	Lysophosphatidylcholine a C28:1	Lysophosphatidylcholines	FIA
PC aa C24:0	Phosphatidylcholine aa C24:0	Phosphatidylcholines	FIA
PC aa C26:0	Phosphatidylcholine aa C26:0	Phosphatidylcholines	FIA
PC aa C28:1	Phosphatidylcholine aa C28:1	Phosphatidylcholines	FIA
PC aa C30:0	Phosphatidylcholine aa C30:0	Phosphatidylcholines	FIA
PC aa C30:2	Phosphatidylcholine aa C30:2	Phosphatidylcholines	FIA
PC aa C32:06	Phosphatidylcholine aa C32:0	Phosphatidylcholines	FIA
PC aa C32:1	Phosphatidylcholine aa C32:1	Phosphatidylcholines	FIA
PC aa C32:2	Phosphatidylcholine aa C32:2	Phosphatidylcholines	FIA
PC aa C32:3	Phosphatidylcholine aa C32:3	Phosphatidylcholines	FIA
PC aa C34:1	Phosphatidylcholine aa C34:1	Phosphatidylcholines	FIA
PC aa C34:2	Phosphatidylcholine aa C34:2	Phosphatidylcholines	FIA
PC aa C34:3	Phosphatidylcholine aa C34:3	Phosphatidylcholines	FIA
PC aa C34:4	Phosphatidylcholine aa C34:4	Phosphatidylcholines	FIA
PC aa C36:0	Phosphatidylcholine aa C36:0	Phosphatidylcholines	FIA
PC aa C36:1	Phosphatidylcholine aa C36:1	Phosphatidylcholines	FIA
PC aa C36:2	Phosphatidylcholine aa C36:2	Phosphatidylcholines	FIA
PC aa C36:3	Phosphatidylcholine aa C36:3	Phosphatidylcholines	FIA
PC aa C36:4	Phosphatidylcholine aa C36:4	Phosphatidylcholines	FIA
PC aa C36:5	Phosphatidylcholine aa C36:5	Phosphatidylcholines	FIA
PC aa C36:6	Phosphatidylcholine aa C36:6	Phosphatidylcholines	FIA
PC aa C38:0	Phosphatidylcholine aa C38:0	Phosphatidylcholines	FIA
PC aa C38:1	Phosphatidylcholine aa C38:1	Phosphatidylcholines	FIA
PC aa C38:3	Phosphatidylcholine aa C38:3	Phosphatidylcholines	FIA
PC aa C38:4	Phosphatidylcholine aa C38:4	Phosphatidylcholines	FIA
PC aa C38:5	Phosphatidylcholine aa C38:5	Phosphatidylcholines	FIA
PC aa C38:6	Phosphatidylcholine aa C38:6	Phosphatidylcholines	FIA
PC aa C40:1	Phosphatidylcholine aa C40:1	Phosphatidylcholines	FIA
PC aa C40:2	Phosphatidylcholine aa C40:2	Phosphatidylcholines	FIA
PC aa C40:3	Phosphatidylcholine aa C40:3	Phosphatidylcholines	FIA
PC aa C40:4	Phosphatidylcholine aa C40:4	Phosphatidylcholines	FIA
PC aa C40:5	Phosphatidylcholine aa C40:5	Phosphatidylcholines	FIA
PC aa C40:6	Phosphatidylcholine aa C40:6	Phosphatidylcholines	FIA
PC aa C42:0	Phosphatidylcholine aa C42:0	Phosphatidylcholines	FIA
PC aa C42:1	Phosphatidylcholine aa C42:1	Phosphatidylcholines	FIA
PC aa C42:2	Phosphatidylcholine aa C42:2	Phosphatidylcholines	FIA
PC aa C42:4	Phosphatidylcholine aa C42:4	Phosphatidylcholines	FIA
PC aa C42:5	Phosphatidylcholine aa C42:5	Phosphatidylcholines	FIA
PC aa C42:6	Phosphatidylcholine aa C42:6	Phosphatidylcholines	FIA
PC ae C30:0	Phosphatidylcholine ae C30:0	Phosphatidylcholines	FIA
PC ae C30:1	Phosphatidylcholine ae C30:1	Phosphatidylcholines	FIA
PC ae C30:2	Phosphatidylcholine ae C30:2	Phosphatidylcholines	FIA
PC ae C32:1	Phosphatidylcholine ae C32:1	Phosphatidylcholines	FIA
PC ae C32:2	Phosphatidylcholine ae C32:2	Phosphatidylcholines	FIA
PC ae C34:0	Phosphatidylcholine ae C34:0	Phosphatidylcholines	FIA
PC ae C34:1	Phosphatidylcholine ae C34:1	Phosphatidylcholines	FIA
PC ae C34:2	Phosphatidylcholine ae C34:2	Phosphatidylcholines	FIA
PC ae C34:3	Phosphatidylcholine ae C34:3	Phosphatidylcholines	FIA
PC ae C36:0	Phosphatidylcholine ae C36:0	Phosphatidylcholines	FIA
PC ae C36:1	Phosphatidylcholine ae C36:1	Phosphatidylcholines	FIA
PC ae C36:2	Phosphatidylcholine ae C36:2	Phosphatidylcholines	FIA
PC ae C36:3	Phosphatidylcholine ae C36:3	Phosphatidylcholines	FIA
PC ae C36:4	Phosphatidylcholine ae C36:4	Phosphatidylcholines	FIA
PC ae C36:5	Phosphatidylcholine ae C36:5	Phosphatidylcholines	FIA
PC ae C38:0	Phosphatidylcholine ae C38:0	Phosphatidylcholines	FIA
PC ae C38:1	Phosphatidylcholine ae C38:1	Phosphatidylcholines	FIA
PC ae C38:2	Phosphatidylcholine ae C38:2	Phosphatidylcholines	FIA
PC ae C38:3	Phosphatidylcholine ae C38:3	Phosphatidylcholines	FIA
PC ae C38:4	Phosphatidylcholine ae C38:4	Phosphatidylcholines	FIA
PC ae C38:5	Phosphatidylcholine ae C38:5	Phosphatidylcholines	FIA
PC ae C38:6	Phosphatidylcholine ae C38:6	Phosphatidylcholines	FIA
PC ae C40:1	Phosphatidylcholine ae C40:1	Phosphatidylcholines	FIA
PC ae C40:2	Phosphatidylcholine ae C40:2	Phosphatidylcholines	FIA
PC ae C40:3	Phosphatidylcholine ae C40:3	Phosphatidylcholines	FIA
PC ae C40:4	Phosphatidylcholine ae C40:4	Phosphatidylcholines	FIA
PC ae C40:5	Phosphatidylcholine ae C40:5	Phosphatidylcholines	FIA
PC ae C40:6	Phosphatidylcholine ae C40:6	Phosphatidylcholines	FIA
PC ae C42:0	Phosphatidylcholine ae C42:0	Phosphatidylcholines	FIA
PC ae C42:1	Phosphatidylcholine ae C42:1	Phosphatidylcholines	FIA
PC ae C42:2	Phosphatidylcholine ae C42:2	Phosphatidylcholines	FIA
PC ae C42:3	Phosphatidylcholine ae C42:3	Phosphatidylcholines	FIA
PC ae C42:4	Phosphatidylcholine ae C42:4	Phosphatidylcholines	FIA
PC ae C42:5	Phosphatidylcholine ae C42:5	Phosphatidylcholines	FIA
PC ae C44:3	Phosphatidylcholine ae C44:3	Phosphatidylcholines	FIA
PC ae C44:4	Phosphatidylcholine ae C44:4	Phosphatidylcholines	FIA
PC ae C44:5	Phosphatidylcholine ae C44:5	Phosphatidylcholines	FIA
PC ae C44:6	Phosphatidylcholine ae C44:6	Phosphatidylcholines	FIA
SM (OH) C14:1	Hydroxysphingomyelin C14:1	Sphingomyelins	FIA
SM (OH) C16:1	Hydroxysphingomyelin C16:1	Sphingomyelins	FIA
SM (OH) C22:1	Hydroxysphingomyelin C22:1	Sphingomyelins	FIA
SM (OH) C22:2	Hydroxysphingomyelin C22:2	Sphingomyelins	FIA
SM (OH) C24:1	Hydroxysphingomyelin C24:1	Sphingomyelins	FIA
SM C16:0	Sphingomyelin C16:0	Sphingomyelins	FIA
SM C16:1	Sphingomyelin C16:1	Sphingomyelins	FIA
SM C18:0	Sphingomyelin C18:0	Sphingomyelins	FIA
SM C18:1	Sphingomyelin C18:1	Sphingomyelins	FIA
SM C20:2	Sphingomyelin C20:2	Sphingomyelins	FIA
SM C22:36	Sphingomyelin C22:3	Sphingomyelins	FIA
SM C24:0	Sphingomyelin C24:0	Sphingomyelins	FIA
SM C24:1	Sphingomyelin C24:1	Sphingomyelins	FIA
SM C26:0	Sphingomyelin C26:0	Sphingomyelins	FIA
SM C26:1	Sphingomyelin C26:1	Sphingomyelins	FIA
TG(14:0_32:2)	Triacylglyceride (14:0_32:2)	Triglycerides	FIA
TG(14:0_34:0)	Triacylglyceride (14:0_34:0)	Triglycerides	FIA
TG(14:0_34:1)	Triacylglyceride (14:0_34:1)	Triglycerides	FIA
TG(14:0_34:2)	Triacylglyceride (14:0_34:2)	Triglycerides	FIA
TG(14:0_34:3)	Triacylglyceride (14:0_34:3)	Triglycerides	FIA
TG(14:0_35:1)	Triacylglyceride (14:0_35:1)	Triglycerides	FIA
TG(14:0_35:2)	Triacylglyceride (14:0_35:2)	Triglycerides	FIA
TG(14:0_36:1)	Triacylglyceride (14:0_36:1)	Triglycerides	FIA
TG(14:0_36:2)	Triacylglyceride (14:0_36:2)	Triglycerides	FIA
TG(14:0_36:3)	Triacylglyceride (14:0_36:3)	Triglycerides	FIA
TG(14:0_36:4)	Triacylglyceride (14:0_36:4)	Triglycerides	FIA
TG(14:0_38:4)	Triacylglyceride (14:0_38:4)	Triglycerides	FIA
TG(14:0_38:5)	Triacylglyceride (14:0_38:5)	Triglycerides	FIA
TG(14:0_39:3)6	Triacylglyceride (14:0_39:3)	Triglycerides	FIA
TG(14:0_40:5)4	Triacylglyceride (14:0_40:5)	Triglycerides	FIA
TG(16:0_28:1)	Triacylglyceride (16:0_28:1)	Triglycerides	FIA
TG(16:0_28:2)	Triacylglyceride (16:0_28:2)	Triglycerides	FIA
TG(16:0_30:2)	Triacylglyceride (16:0_30:2)	Triglycerides	FIA
TG(16:0_32:0)	Triacylglyceride (16:0_32:0)	Triglycerides	FIA
TG(16:0_32:1)	Triacylglyceride (16:0_32:1)	Triglycerides	FIA
TG(16:0_32:2)	Triacylglyceride (16:0_32:2)	Triglycerides	FIA
TG(16:0_32:3)	Triacylglyceride (16:0_32:3)	Triglycerides	FIA
TG(16:0_33:1)	Triacylglyceride (16:0_33:1)	Triglycerides	FIA
TG(16:0_33:2)	Triacylglyceride (16:0_33:2)	Triglycerides	FIA
TG(16:0_34:0)	Triacylglyceride (16:0_34:0)	Triglycerides	FIA
TG(16:0_34:1)	Triacylglyceride (16:0_34:1)	Triglycerides	FIA
TG(16:0_34:2)	Triacylglyceride (16:0_34:2)	Triglycerides	FIA
TG(16:0_34:3)	Triacylglyceride (16:0_34:3)	Triglycerides	FIA
TG(16:0_34:4)	Triacylglyceride (16:0_34:4)	Triglycerides	FIA
TG(16:0_35:1)	Triacylglyceride (16:0_35:1)	Triglycerides	FIA
TG(16:0_35:2)	Triacylglyceride (16:0_35:2)	Triglycerides	FIA
TG(16:0_35:3)	Triacylglyceride (16:0_35:3)	Triglycerides	FIA
TG(16:0_36:2)	Triacylglyceride (16:0_36:2)	Triglycerides	FIA
TG(16:0_36:3)	Triacylglyceride (16:0_36:3)	Triglycerides	FIA
TG(16:0_36:4)	Triacylglyceride (16:0_36:4)	Triglycerides	FIA
TG(16:0_36:5)	Triacylglyceride (16:0_36:5)	Triglycerides	FIA
TG(16:0_36:6)	Triacylglyceride (16:0_36:6)	Triglycerides	FIA
TG(16:0_37:3)	Triacylglyceride (16:0_37:3)	Triglycerides	FIA
TG(16:0_38:1)	Triacylglyceride (16:0_38:1)	Triglycerides	FIA
TG(16:0_38:2)	Triacylglyceride (16:0_38:2)	Triglycerides	FIA
TG(16:0_38:3)	Triacylglyceride (16:0_38:3)	Triglycerides	FIA
TG(16:0_38:4)	Triacylglyceride (16:0_38:4)	Triglycerides	FIA
TG(16:0_38:5)	Triacylglyceride (16:0_38:5)	Triglycerides	FIA
TG(16:0_38:6)	Triacylglyceride (16:0_38:6)	Triglycerides	FIA
TG(16:0_38:7)	Triacylglyceride (16:0_38:7)	Triglycerides	FIA
TG(16:0_40:6)	Triacylglyceride (16:0_40:6)	Triglycerides	FIA
TG(16:0_40:7)	Triacylglyceride (16:0_40:7)	Triglycerides	FIA
TG(16:0_40:8)	Triacylglyceride (16:0_40:8)	Triglycerides	FIA
TG(16:1_28:0)	Triacylglyceride (16:1_28:0)	Triglycerides	FIA
TG(16:1_30:1)	Triacylglyceride (16:1_30:1)	Triglycerides	FIA
TG(16:1_32:0)	Triacylglyceride (16:1_32:0)	Triglycerides	FIA
TG(16:1_32:1)	Triacylglyceride (16:1_32:1)	Triglycerides	FIA
TG(16:1_32:2)	Triacylglyceride (16:1_32:2)	Triglycerides	FIA
TG(16:1_33:1)	Triacylglyceride (16:1_33:1)	Triglycerides	FIA
TG(16:1_34:0)	Triacylglyceride (16:1_34:0)	Triglycerides	FIA
TG(16:1_34:1)	Triacylglyceride (16:1_34:1)	Triglycerides	FIA
TG(16:1_34:2)	Triacylglyceride (16:1_34:2)	Triglycerides	FIA
TG(16:1_34:3)	Triacylglyceride (16:1_34:3)	Triglycerides	FIA
TG(16:1_36:1)	Triacylglyceride (16:1_36:1)	Triglycerides	FIA
TG(16:1_36:2)	Triacylglyceride (16:1_36:2)	Triglycerides	FIA
TG(16:1_36:3)	Triacylglyceride (16:1_36:3)	Triglycerides	FIA
TG(16:1_36:4)	Triacylglyceride (16:1_36:4)	Triglycerides	FIA
TG(16:1_36:5)	Triacylglyceride (16:1_36:5)	Triglycerides	FIA
TG(16:1_38:3)	Triacylglyceride (16:1_38:3)	Triglycerides	FIA
TG(16:1_38:4)	Triacylglyceride (16:1_38:4)	Triglycerides	FIA
TG(16:1_38:5)	Triacylglyceride (16:1_38:5)	Triglycerides	FIA
TG(17:0_32:1)	Triacylglyceride (17:0_32:1)	Triglycerides	FIA
TG(17:0_34:1)	Triacylglyceride (17:0_34:1)	Triglycerides	FIA
TG(17:0_34:2)	Triacylglyceride (17:0_34:2)	Triglycerides	FIA
TG(17:0_34:3)	Triacylglyceride (17:0_34:3)	Triglycerides	FIA
TG(17:0_36:3)	Triacylglyceride (17:0_36:3)	Triglycerides	FIA
TG(17:0_36:4)	Triacylglyceride (17:0_36:4)	Triglycerides	FIA
TG(17:1_32:1)	Triacylglyceride (17:1_32:1)	Triglycerides	FIA
TG(17:1_34:1)	Triacylglyceride (17:1_34:1)	Triglycerides	FIA
TG(17:1_34:2)	Triacylglyceride (17:1_34:2)	Triglycerides	FIA
TG(17:1_34:3)	Triacylglyceride (17:1_34:3)	Triglycerides	FIA
TG(17:1_36:3)	Triacylglyceride (17:1_36:3)	Triglycerides	FIA
TG(17:1_36:4)	Triacylglyceride (17:1_36:4)	Triglycerides	FIA
TG(17:1_36:5)	Triacylglyceride (17:1_36:5)	Triglycerides	FIA
TG(17:1_38:5)	Triacylglyceride (17:1_38:5)	Triglycerides	FIA
TG(17:1_38:6)	Triacylglyceride (17:1_38:6)	Triglycerides	FIA
TG(17:1_38:7)	Triacylglyceride (17:1_38:7)	Triglycerides	FIA
TG(17:2_34:2)	Triacylglyceride (17:2_34:2)	Triglycerides	FIA
TG(17:2_34:3)	Triacylglyceride (17:2_34:3)	Triglycerides	FIA
TG(17:2_36:2)	Triacylglyceride (17:2_36:2)	Triglycerides	FIA
TG(17:2_36:3)	Triacylglyceride (17:2_36:3)	Triglycerides	FIA
TG(17:2_36:4)	Triacylglyceride (17:2_36:4)	Triglycerides	FIA
TG(17:2_38:5)	Triacylglyceride (17:2_38:5)	Triglycerides	FIA
TG(17:2_38:6)	Triacylglyceride (17:2_38:6)	Triglycerides	FIA
TG(17:2_38:7)	Triacylglyceride (17:2_38:7)	Triglycerides	FIA
TG(18:0_30:0)	Triacylglyceride (18:0_30:0)	Triglycerides	FIA
TG(18:0_30:1)	Triacylglyceride (18:0_30:1)	Triglycerides	FIA
TG(18:0_32:0)	Triacylglyceride (18:0_32:0)	Triglycerides	FIA
TG(18:0_32:1)	Triacylglyceride (18:0_32:1)	Triglycerides	FIA
TG(18:0_32:2)	Triacylglyceride (18:0_32:2)	Triglycerides	FIA
TG(18:0_34:2)	Triacylglyceride (18:0_34:2)	Triglycerides	FIA
TG(18:0_34:3)	Triacylglyceride (18:0_34:3)	Triglycerides	FIA
TG(18:0_36:1)	Triacylglyceride (18:0_36:1)	Triglycerides	FIA
TG(18:0_36:2)	Triacylglyceride (18:0_36:2)	Triglycerides	FIA
TG(18:0_36:3)	Triacylglyceride (18:0_36:3)	Triglycerides	FIA
TG(18:0_36:4)	Triacylglyceride (18:0_36:4)	Triglycerides	FIA
TG(18:0_36:5)	Triacylglyceride (18:0_36:5)	Triglycerides	FIA
TG(18:0_38:6)	Triacylglyceride (18:0_38:6)	Triglycerides	FIA
TG(18:0_38:7)	Triacylglyceride (18:0_38:7)	Triglycerides	FIA
TG(18:1_26:0)	Triacylglyceride (18:1_26:0)	Triglycerides	FIA
TG(18:1_28:1)	Triacylglyceride (18:1_28:1)	Triglycerides	FIA
TG(18:1_30:0)	Triacylglyceride (18:1_30:0)	Triglycerides	FIA
TG(18:1_30:1)	Triacylglyceride (18:1_30:1)	Triglycerides	FIA
TG(18:1_30:2)	Triacylglyceride (18:1_30:2)	Triglycerides	FIA
TG(18:1_31:0)	Triacylglyceride (18:1_31:0)	Triglycerides	FIA
TG(18:1_32:0)	Triacylglyceride (18:1_32:0)	Triglycerides	FIA
TG(18:1_32:1)	Triacylglyceride (18:1_32:1)	Triglycerides	FIA
TG(18:1_32:2)	Triacylglyceride (18:1_32:2)	Triglycerides	FIA
TG(18:1_32:3)	Triacylglyceride (18:1_32:3)	Triglycerides	FIA
TG(18:1_33:0)	Triacylglyceride (18:1_33:0)	Triglycerides	FIA
TG(18:1_33:1)	Triacylglyceride (18:1_33:1)	Triglycerides	FIA
TG(18:1_33:2)	Triacylglyceride (18:1_33:2)	Triglycerides	FIA
TG(18:1_33:3)	Triacylglyceride (18:1_33:3)	Triglycerides	FIA
TG(18:1_34:1)	Triacylglyceride (18:1_34:1)	Triglycerides	FIA
TG(18:1_34:2)	Triacylglyceride (18:1_34:2)	Triglycerides	FIA
TG(18:1_34:3)	Triacylglyceride (18:1_34:3)	Triglycerides	FIA
TG(18:1_34:4)	Triacylglyceride (18:1_34:4)	Triglycerides	FIA
TG(18:1_35:2)	Triacylglyceride (18:1_35:2)	Triglycerides	FIA
TG(18:1_35:3)	Triacylglyceride (18:1_35:3)	Triglycerides	FIA
TG(18:1_36:0)	Triacylglyceride (18:1_36:0)	Triglycerides	FIA
TG(18:1_36:1)	Triacylglyceride (18:1_36:1)	Triglycerides	FIA
TG(18:1_36:2)	Triacylglyceride (18:1_36:2)	Triglycerides	FIA
TG(18:1_36:3)	Triacylglyceride (18:1_36:3)	Triglycerides	FIA
TG(18:1_36:4)	Triacylglyceride (18:1_36:4)	Triglycerides	FIA
TG(18:1_36:5)	Triacylglyceride (18:1_36:5)	Triglycerides	FIA
TG(18:1_36:6)	Triacylglyceride (18:1_36:6)	Triglycerides	FIA
TG(18:1_38:5)	Triacylglyceride (18:1_38:5)	Triglycerides	FIA
TG(18:1_38:6)	Triacylglyceride (18:1_38:6)	Triglycerides	FIA
TG(18:1_38:7)	Triacylglyceride (18:1_38:7)	Triglycerides	FIA
TG(18:2_28:0)	Triacylglyceride (18:2_28:0)	Triglycerides	FIA
TG(18:2_30:0)	Triacylglyceride (18:2_30:0)	Triglycerides	FIA
TG(18:2_30:1)	Triacylglyceride (18:2_30:1)	Triglycerides	FIA
TG(18:2_31:0)	Triacylglyceride (18:2_31:0)	Triglycerides	FIA
TG(18:2_32:0)	Triacylglyceride (18:2_32:0)	Triglycerides	FIA
TG(18:2_32:1)	Triacylglyceride (18:2_32:1)	Triglycerides	FIA
TG(18:2_32:2)	Triacylglyceride (18:2_32:2)	Triglycerides	FIA
TG(18:2_33:0)	Triacylglyceride (18:2_33:0)	Triglycerides	FIA
TG(18:2_33:1)	Triacylglyceride (18:2_33:1)	Triglycerides	FIA
TG(18:2_33:2)	Triacylglyceride (18:2_33:2)	Triglycerides	FIA
TG(18:2_34:0)	Triacylglyceride (18:2_34:0)	Triglycerides	FIA
TG(18:2_34:1)	Triacylglyceride (18:2_34:1)	Triglycerides	FIA
TG(18:2_34:2)	Triacylglyceride (18:2_34:2)	Triglycerides	FIA
TG(18:2_34:3)	Triacylglyceride (18:2_34:3)	Triglycerides	FIA
TG(18:2_34:4)	Triacylglyceride (18:2_34:4)	Triglycerides	FIA
TG(18:2_35:1)	Triacylglyceride (18:2_35:1)	Triglycerides	FIA
TG(18:2_35:2)	Triacylglyceride (18:2_35:2)	Triglycerides	FIA
TG(18:2_35:3)	Triacylglyceride (18:2_35:3)	Triglycerides	FIA
TG(18:2_36:0)	Triacylglyceride (18:2_36:0)	Triglycerides	FIA
TG(18:2_36:1)	Triacylglyceride (18:2_36:1)	Triglycerides	FIA
TG(18:2_36:2)	Triacylglyceride (18:2_36:2)	Triglycerides	FIA
TG(18:2_36:3)	Triacylglyceride (18:2_36:3)	Triglycerides	FIA
TG(18:2_36:4)	Triacylglyceride (18:2_36:4)	Triglycerides	FIA
TG(18:2_36:5)	Triacylglyceride (18:2_36:5)	Triglycerides	FIA
TG(18:2_38:4)	Triacylglyceride (18:2_38:4)	Triglycerides	FIA
TG(18:2_38:5)	Triacylglyceride (18:2_38:5)	Triglycerides	FIA
TG(18:2_38:6)	Triacylglyceride (18:2_38:6)	Triglycerides	FIA
TG(18:3_30:0)	Triacylglyceride (18:3_30:0)	Triglycerides	FIA
TG(18:3_32:0)	Triacylglyceride (18:3_32:0)	Triglycerides	FIA
TG(18:3_32:1)	Triacylglyceride (18:3_32:1)	Triglycerides	FIA
TG(18:3_33:2)	Triacylglyceride (18:3_33:2)	Triglycerides	FIA
TG(18:3_34:0)	Triacylglyceride (18:3_34:0)	Triglycerides	FIA
TG(18:3_34:1)	Triacylglyceride (18:3_34:1)	Triglycerides	FIA
TG(18:3_34:2)	Triacylglyceride (18:3_34:2)	Triglycerides	FIA
TG(18:3_34:3)	Triacylglyceride (18:3_34:3)	Triglycerides	FIA
TG(18:3_35:2)	Triacylglyceride (18:3_35:2)	Triglycerides	FIA
TG(18:3_36:1)	Triacylglyceride (18:3_36:1)	Triglycerides	FIA
TG(18:3_36:2)	Triacylglyceride (18:3_36:2)	Triglycerides	FIA
TG(18:3_36:3)	Triacylglyceride (18:3_36:3)	Triglycerides	FIA
TG(18:3_36:4)	Triacylglyceride (18:3_36:4)	Triglycerides	FIA
TG(18:3_38:5)	Triacylglyceride (18:3_38:5)	Triglycerides	FIA
TG(18:3_38:6)	Triacylglyceride (18:3_38:6)	Triglycerides	FIA
TG(20:0_32:3)	Triacylglyceride (20:0_32:3)	Triglycerides	FIA
TG(20:0_32:4)	Triacylglyceride (20:0_32:4)	Triglycerides	FIA
TG(20:0_34:1)	Triacylglyceride (20:0_34:1)	Triglycerides	FIA
TG(20:1_24:3)	Triacylglyceride (20:1_24:3)	Triglycerides	FIA
TG(20:1_26:1)	Triacylglyceride (20:1_26:1)	Triglycerides	FIA
TG(20:1_30:1)	Triacylglyceride (20:1_30:1)	Triglycerides	FIA
TG(20:1_31:0)6	Triacylglyceride (20:1_31:0)	Triglycerides	FIA
TG(20:1_32:0)4	Triacylglyceride (20:1_32:0)	Triglycerides	FIA
TG(20:1_32:1)	Triacylglyceride (20:1_32:1)	Triglycerides	FIA
TG(20:1_32:2)	Triacylglyceride (20:1_32:2)	Triglycerides	FIA
TG(20:1_32:3)	Triacylglyceride (20:1_32:3)	Triglycerides	FIA
TG(20:1_34:0)	Triacylglyceride (20:1_34:0)	Triglycerides	FIA
TG(20:1_34:1)	Triacylglyceride (20:1_34:1)	Triglycerides	FIA
TG(20:1_34:2)	Triacylglyceride (20:1_34:2)	Triglycerides	FIA
TG(20:1_34:3)	Triacylglyceride (20:1_34:3)	Triglycerides	FIA
TG(20:2_32:0)	Triacylglyceride (20:2_32:0)	Triglycerides	FIA
TG(20:2_32:1)	Triacylglyceride (20:2_32:1)	Triglycerides	FIA
TG(20:2_34:1)	Triacylglyceride (20:2_34:1)	Triglycerides	FIA
TG(20:2_34:2)	Triacylglyceride (20:2_34:2)	Triglycerides	FIA
TG(20:2_34:3)	Triacylglyceride (20:2_34:3)	Triglycerides	FIA
TG(20:2_34:4)	Triacylglyceride (20:2_34:4)	Triglycerides	FIA
TG(20:2_36:5)	Triacylglyceride (20:2_36:5)	Triglycerides	FIA
TG(20:3_32:0)	Triacylglyceride (20:3_32:0)	Triglycerides	FIA
TG(20:3_32:1)	Triacylglyceride (20:3_32:1)	Triglycerides	FIA
TG(20:3_32:2)	Triacylglyceride (20:3_32:2)	Triglycerides	FIA
TG(20:3_34:0)	Triacylglyceride (20:3_34:0)	Triglycerides	FIA
TG(20:3_34:1)	Triacylglyceride (20:3_34:1)	Triglycerides	FIA
TG(20:3_34:2)	Triacylglyceride (20:3_34:2)	Triglycerides	FIA
TG(20:3_34:3)	Triacylglyceride (20:3_34:3)	Triglycerides	FIA
TG(20:3_36:3)	Triacylglyceride (20:3_36:3)	Triglycerides	FIA
TG(20:3_36:4)	Triacylglyceride (20:3_36:4)	Triglycerides	FIA
TG(20:3_36:5)	Triacylglyceride (20:3_36:5)	Triglycerides	FIA
TG(20:4_30:0)	Triacylglyceride (20:4_30:0)	Triglycerides	FIA
TG(20:4_32:0)	Triacylglyceride (20:4_32:0)	Triglycerides	FIA
TG(20:4_32:1)	Triacylglyceride (20:4_32:1)	Triglycerides	FIA
TG(20:4_32:2)	Triacylglyceride (20:4_32:2)	Triglycerides	FIA
TG(20:4_33:2)	Triacylglyceride (20:4_33:2)	Triglycerides	FIA
TG(20:4_34:0)	Triacylglyceride (20:4_34:0)	Triglycerides	FIA
TG(20:4_34:1)	Triacylglyceride (20:4_34:1)	Triglycerides	FIA
TG(20:4_34:2)	Triacylglyceride (20:4_34:2)	Triglycerides	FIA
TG(20:4_34:3)	Triacylglyceride (20:4_34:3)	Triglycerides	FIA
TG(20:4_35:3)	Triacylglyceride (20:4_35:3)	Triglycerides	FIA
TG(20:4_36:2)	Triacylglyceride (20:4_36:2)	Triglycerides	FIA
TG(20:4_36:3)	Triacylglyceride (20:4_36:3)	Triglycerides	FIA
TG(20:4_36:4)	Triacylglyceride (20:4_36:4)	Triglycerides	FIA
TG(20:4_36:5)	Triacylglyceride (20:4_36:5)	Triglycerides	FIA
TG(20:5_34:0)	Triacylglyceride (20:5_34:0)	Triglycerides	FIA
TG(20:5_34:1)	Triacylglyceride (20:5_34:1)	Triglycerides	FIA
TG(20:5_34:2)	Triacylglyceride (20:5_34:2)	Triglycerides	FIA
TG(20:5_36:2)	Triacylglyceride (20:5_36:2)	Triglycerides	FIA
TG(20:5_36:3)	Triacylglyceride (20:5_36:3)	Triglycerides	FIA
TG(22:0_32:4)	Triacylglyceride (22:0_32:4)	Triglycerides	FIA
TG(22:1_32:5)	Triacylglyceride (22:1_32:5)	Triglycerides	FIA
TG(22:2_32:4)	Triacylglyceride (22:2_32:4)	Triglycerides	FIA
TG(22:3_30:2)	Triacylglyceride (22:3_30:2)	Triglycerides	FIA
TG(22:4_32:0)	Triacylglyceride (22:4_32:0)	Triglycerides	FIA
TG(22:4_32:2)	Triacylglyceride (22:4_32:2)	Triglycerides	FIA
TG(22:4_34:2)	Triacylglyceride (22:4_34:2)	Triglycerides	FIA
TG(22:5_32:0)	Triacylglyceride (22:5_32:0)	Triglycerides	FIA
TG(22:5_32:1)	Triacylglyceride (22:5_32:1)	Triglycerides	FIA
TG(22:5_34:1)	Triacylglyceride (22:5_34:1)	Triglycerides	FIA
TG(22:5_34:2)	Triacylglyceride (22:5_34:2)	Triglycerides	FIA
TG(22:5_34:3)	Triacylglyceride (22:5_34:3)	Triglycerides	FIA
TG(22:6_32:0)	Triacylglyceride (22:6_32:0)	Triglycerides	FIA
TG(22:6_32:1)	Triacylglyceride (22:6_32:1)	Triglycerides	FIA
TG(22:6_34:1)	Triacylglyceride (22:6_34:1)	Triglycerides	FIA
TG(22:6_34:2)	Triacylglyceride (22:6_34:2)	Triglycerides	FIA
TG(22:6_34:3)	Triacylglyceride (22:6_34:3)	Triglycerides	FIA
Hex3Cer(d18:1/16:0)	Trihexosylceramide (d18:1/16:0)	Trihexosylceramides	FIA
Hex3Cer(d18:1/18:0)	Trihexosylceramide (d18:1/18:0)	Trihexosylceramides	FIA
Hex3Cer(d18:1/24:1)	Trihexosylceramide (d18:1/24:1)	Trihexosylceramides	FIA
Hex3Cer(d18:1/26:1)	Trihexosylceramide (d18:1/26:1)	Trihexosylceramides	FIA
Hex3Cer(d18:1_20:0)	Trihexosylceramide (d18:1/20:0)	Trihexosylceramides	FIA
Hex3Cer(d18:1_22:0)	Trihexosylceramide (d18:1/22:0)	Trihexosylceramides	FIA

## Sheet: Table S2
Table S2:	Linerarity of human milk pool metabolite concentrations (µM)
1Linearity was assessed by evaluating the coefficient of variation (CV) metabolite concentrations at 5 different sample volumes ( 2, 5, 10, 15, 20µL, n=2 for each volume)
2Acceptance criteria: LC-MS - CV < 20%, FIA - CV < 30% (red highlighted values are above the criteria)
3CV [%]*: CV for FIA metabolites with concentrations above lower limit and below upper limits of quantitation, only considering results for 10, 15, and 20µL sample volume
4 purple highlighted values: concentrations < limit of detection (LOD)
5only metabolites are shown that were measurable (even < LOD)
6data acquisition was conducted using the Sciex QTRAP 5500
Metabolite	Analysis	Concentration of pool milk samples [µM]
		20 µL	15 µL	10 µL	5 µL	2 µL	CV [%]	CV [%]*
1-Met-His	LC-MS	0.308	0.325	0.341	0.3165	0.262	0.109029
3-IAA	LC-MS	0.071	0.0765	0.072			0.0960293
3-Met-His	LC-MS	4.005	4.2	4.19	3.735	3.19	0.119461
AA	LC-MS	121.45	125.05	135.8	146.05	118.9	0.103933
AABA	LC-MS	4.365	3.805	4.085	4.005	3.8	0.105217
AconAcid	LC-MS	1.38	1.34	1.185	1.155	1.37	0.091949
ADMA	LC-MS	0.043
Ala	LC-MS	100.25	103.65	107.65	102.3	85.75	0.106356
alpha-AAA	LC-MS	1.315	1.285	1.415	1.46		0.0676891
Anserine	LC-MS	0.0785	0.081	0.0845	0.088	0.0745	0.104055
Arg	LC-MS	14.6	15.05	16.75	15.7	13.6	0.10546
Asn	LC-MS	7.1	6.82	7.27	5.9		0.111742
Asp	LC-MS	37.5	40	42.05	36.5	30.3	0.135786
beta-Ala	LC-MS	1.22	1.28	1.18	1.215	1.036	0.125941
Choline	LC-MS	320.75	352.1	358.75	371.4	325.7	0.0789988
Cit	LC-MS	10.9	11.3	12.6	11.9	10.1	0.134093
Cortisol	LC-MS	0.0205	0.0175	0.02			0.137499
Cortisone	LC-MS	0.033
Creatinine	LC-MS	39.45	44	43.75	43	34.5	0.104992
Cysteine	LC-MS	26.95	22.65	24.05	25.75	38.6	0.269516
Cystine	LC-MS	14.1	17.5	21.35	19.65	10.055	0.314415
DHA	LC-MS	85.6	87.8	105.5	124.2	108.3	0.161535
DiCA(14:0)	LC-MS	0.039	0.0465				0.105263
EPA	LC-MS	20.2	19.55	21.5	24	18.7	0.117371
FA(12:0)	LC-MS	1089.7	1641.5	1962.35	2622.4	3411.2	0.408491
FA(14:0)	LC-MS	6549.05	7933.25	7875.1	8536.3	10505.5	0.211826
FA(16:0)	LC-MS	659.55	827.4	1018.85			0.193547
FA(18:1)	LC-MS	1440.55	2059.9	3174.1	4984.05	7735.85	0.620753
FA(18:2)	LC-MS	345.7	444.55	584.3	866.7	999.1	0.41644
FA(20:1)	LC-MS	86.4	84.3	86.9	90.55	69.4	0.111721
FA(20:2)	LC-MS	195.15	205.65	311	263.65	161	0.275302
FA(20:3)	LC-MS	15.95	15.7	16.65	19.9	18.65	0.132789
GABA	LC-MS	0.0855	0.0925	0.093	0.112		0.151834
GCA	LC-MS	0.012	0.014	0.0155	0.0165		0.132914
GCDCA	LC-MS	0.0245	0.0255	0.025	0.0265	0.0245	0.0811096
GDCA	LC-MS	0.0215	0.0235	0.0235	0.0235	0.0225	0.101788
GLCAS	LC-MS	0.002	0.0025	0.002	0.002		0.166378
Gln	LC-MS	95	92.35	102.3	91.3	79.75	0.113907
Glu	LC-MS	1105	1123.35	1135	1028	845	0.137754
Gly	LC-MS	64.25	66.95	68.2	68	58.25	0.0939257
GUDCA	LC-MS	0.003	0.003	0.0025			0.144088
HArg	LC-MS	0.0095	0.0085	0.011			0.16893
Homocysteine	LC-MS	0.4185	0.355				0.127063
HipAcid	LC-MS	11.65	12.95	13.6	12.8	11.95	0.0929645
His	LC-MS	7.875	8.835	9.01	8.78	7.95	0.0830813
Ile	LC-MS	5.09	5.505	5.985	5.35	3.84	0.176345
Ind-SO4	LC-MS	0.201	0.2055	0.2275	0.2385		0.0923249
Kynurenine	LC-MS	0.154	0.157	0.178	0.173		0.126456
Lac	LC-MS	113.8	125.05	137.2			0.0926368
Leu	LC-MS	11.2	12.15	13	12.65	10.275	0.154678
Lys	LC-MS	13.35	13.2	14.55	12.45	9.025	0.210667
Met	LC-MS	2.55	2.715	2.855	2.85	2.91	0.0783762
Met-SO	LC-MS	0.4595	0.443	0.5395	0.508	0.5625	0.104482
OH-GlutAcid	LC-MS	2.575	3.08				0.104612
Orn	LC-MS	4.35	4.505	4.695	4.35	3.515	0.164626
p-Cresol-SO4	LC-MS	0.303	0.3245	0.36	0.3335	0.32	0.0798916
Phe	LC-MS	5.875	6.655	6.515	6.23		0.0739473
PheAlaBetaine	LC-MS	0.0115	0.012	0.013			0.0601231
Pro	LC-MS	27.3	29.55	30.75	30.1	27.3	0.0707994
ProBetaine	LC-MS	2.55	2.71	2.565	2.255	1.865	0.140244
Putrescine	LC-MS	0.142	0.144	0.161	0.1625	0.1445	0.0941344
Sarcosine	LC-MS	0.54	0.5815	0.6175			0.0687084
SDMA	LC-MS	0.0775	0.078	0.083	0.0775		0.0699892
Ser	LC-MS	59.25	59.6	63.75	56.4	45	0.144278
Spermidine	LC-MS	1.415	1.57	1.65	1.665	1.635	0.0825353
Spermine	LC-MS	1.37	1.45	1.59	1.74	1.67	0.129297
SucAcid	LC-MS	5.66	5.84				0.0458814
t4-OH-Pro	LC-MS	4.255	4.385	4.62	4.45	3.725	0.0906035
Taurine	LC-MS	117	129	136	135.8	116	0.0950885
TCA	LC-MS	0.0045	0.006	0.0055			0.193649
TCDCA	LC-MS	0.0095	0.0105	0.0125			0.158991
TDCA	LC-MS	0.005	0.005	0.0045			0.0844652
Thr	LC-MS	38.15	39.3	40.35	38.7	32.7	0.101829
TMAO	LC-MS	1.095	1.16	1.05	1.106		0.0954436
Trigonelline	LC-MS	0.044	0.0595	0.202			0.906898
Trp	LC-MS	1.39	1.525	1.535	1.575	1.3	0.0924376
TrpBetaine	LC-MS	6.025	6.545	6.745	6.445	6.075	0.0715999
Tyr	LC-MS	4.32	4.59	4.655	4.62	4.375	0.0682058
Val	LC-MS	19.75	19.5	20.4	19.5	18.1	0.0696674
C0	FIA	46.75	51.1	53.7	55.9	52.5	0.0818386
C2	FIA	10.8	11.6	12.25	11.75	10.55	0.0736245
C3	FIA	0.6005	0.672	0.703	0.703	0.6235	0.0757359
C3-DC (C4-OH)	FIA	0.074	0.0835	0.092	0.1035	0.0795	0.153684
C4	FIA	2.435	2.65	2.785	2.74	2.42	0.0801088
C5	FIA	0.3565	0.397	0.4145	0.412	0.3975	0.0758838
C5-OH (C3-DC-M)	FIA	0.0905	0.1075	0.118	0.122	0.1465	0.201686
C5:1	FIA	0.0695	0.0665	0.083	0.068	0.123	0.420648	0.251037
C5:1-DC	FIA	0.0955	0.1125	0.1165	0.142		0.16877
C6 (C4:1-DC)	FIA	0.1995	0.2165	0.233	0.2525		0.10297
C6:1	FIA	0.077	0.0765	0.089	0.1215		0.232148
C9	FIA	0.0085					0.083189
C10	FIA		0.072				0.0982093
C10:2	FIA	0.0235	0.032				0.17988
C12	FIA	0.2685	0.316	0.379	0.4995	0.694	0.378
C12:1	FIA	0.165	0.194	0.228			0.146087
C14	FIA	0.03	0.0375	0.056	0.0945		0.494295
C14:1	FIA	0.0025	0.003	0.004			0.310482
C14:1-OH	FIA	0.0115	0.012	0.015			0.187121
C14:2	FIA	0.014	0.0175	0.0185			0.140285
C14:2-OH	FIA	0.0215	0.0255	0.0345	0.0455	0.0825	0.554427	0.261797
C16	FIA	0.0035			0.021		1.24585
C16:2	FIA	0.009		0.01			0.516949
C16:2-OH	FIA	0.0445	0.0465	0.053	0.0615	0.0685	0.220628
C18	FIA				0.022		0.964237
CE(14:1)	FIA	0.317	0.2665	0.298	0.3275	0.2695	0.103722
CE(15:0)	FIA	2.78	2.815	2.815	2.84	2.01	0.132696
CE(15:1)	FIA	0.489	0.4355	0.4435	0.513		0.109202
CE(16:0)	FIA	3.52	3.81				0.144216
CE(17:0)	FIA	1.019	1.0115				0.05761
CE(17:1)	FIA	0.3935	0.34	0.51			0.209737
Cer(d16:1/18:0)	FIA	0.1805	0.1705	0.1765	0.174	0.148	0.0914124
Cer(d16:1/20:0)	FIA	0.2745	0.276	0.286	0.2955	0.193	0.155884
Cer(d16:1/22:0)	FIA	0.531	0.567	0.5255	0.5685	0.3875	0.141098
Cer(d16:1/23:0)	FIA	0.061	0.0575	0.0585	0.069	0.0565	0.131136
Cer(d16:1/24:0)	FIA	0.1465	0.153	0.146	0.169	0.1075	0.152466
Cer(d18:0/16:0)	FIA	10.175	18.05	22	53.65	73.1	0.770266
Cer(d18:0/18:0(OH))	FIA	1.095	0.9185	1.19			0.146754
Cer(d18:0/18:0)	FIA	0.0535	0.0575	0.0545	0.064		0.0935986
Cer(d18:0/20:0)	FIA	0.1105	0.118	0.1185	0.1715		0.324927
Cer(d18:0/22:0)	FIA	0.385	0.417	0.355	0.4435		0.105699
Cer(d18:0/24:0)	FIA	0.285	0.279	0.2785	0.321		0.0672544
Cer(d18:0/24:1)	FIA	0.368	0.4015	0.3895	0.445		0.102734
Cer(d18:0/26:1(OH))	FIA	0.678	0.4435	0.4775	3.126		1.58812	0.0520121
Cer(d18:1/14:0)	FIA	0.649	0.6625	0.67	0.7045	0.608	0.0591176
Cer(d18:1/16:0)	FIA	0.5365	0.499	0.5	0.541	0.347	0.163695
Cer(d18:1/18:0(OH))	FIA	0.46	0.469	0.566	0.641		0.231866
Cer(d18:1/18:0)	FIA	1.56	1.48	1.415	1.545	0.9295	0.186605
Cer(d18:1/18:1)	FIA	0.066	0.067	0.0665	0.089		0.181297
Cer(d18:1/20:0(OH))	FIA	1.52	1.525	1.44	1.665	1.095	0.164685
Cer(d18:1/20:0)	FIA	1.785	1.61	1.505	1.775	0.9745	0.226393
Cer(d18:1/22:0)	FIA	1.89	1.955	1.885	2.05	1.25	0.17613
Cer(d18:1/23:0)	FIA	0.3455	0.371	0.354	0.3715	0.2575	0.145329
Cer(d18:1/24:0)	FIA	2.005	2.17	2.09	2.18	1.39	0.167229
Cer(d18:1/24:1)	FIA	2.47	2.61	2.56	2.675	1.69	0.167399
Cer(d18:1/25:0)	FIA	0.18	0.207	0.21	0.256		0.146
Cer(d18:1/26:0)	FIA	0.046	0.0595	0.055	0.064		0.144259
Cer(d18:1/26:1)	FIA	0.0375	0.042	0.041	0.0435	0.0365	0.0875387
Cer(d18:2/14:0)	FIA	0.025	0.0215	0.027	0.033		0.181726
Cer(d18:2/16:0)	FIA	0.135	0.1195	0.1215	0.1525	0.124	0.110116
Cer(d18:2/18:0)	FIA	0.3045	0.2835	0.27	0.292	0.194	0.165965
Cer(d18:2/18:1)	FIA	0.028	0.029	0.036	0.05		0.368598	0.151096
Cer(d18:2/20:0)	FIA	0.5395	0.4715	0.441	0.5645	0.2795	0.260728
Cer(d18:2/22:0)	FIA	0.3915	0.376	0.3715	0.4215	0.241	0.197086
Cer(d18:2/23:0)	FIA	0.048	0.0455	0.048	0.0605		0.139219
Cer(d18:2/24:0)	FIA	0.1865	0.1905	0.199	0.203	0.1455	0.127232
Cer(d18:2/24:1)	FIA	0.151	0.163	0.1565	0.171	0.1035	0.175441
DG(14:0_18:1)	FIA	20.65	19	23	26.45	27.25	0.174373
DG(14:0_18:2)	FIA	14.15	13.3	15.95	17.95	18.3	0.177678
DG(14:0_20:0)	FIA	0.0415	0.0655	0.078	0.1685		0.776734
DG(14:1_18:1)	FIA	0.3165	0.2885	0.3145	0.365		0.126213
DG(14:1_20:2)	FIA	0.001		0.002			2
DG(16:0_16:0)	FIA	36.7	35.85	43.65	51.3		0.181406
DG(16:0_16:1)	FIA	5.605	5.82	7	7.63	8.795	0.199863
DG(16:0_18:1)	FIA	83.45	78.05	95	107.6	111.55	0.169728
DG(16:0_18:2)	FIA	84.1	80.4	97.6	107.6	109.5	0.170676
DG(16:0_20:0)	FIA	4.71	5.235	6.89	5.62	6.47	0.186544
DG(16:0_20:3)	FIA	1.11	1.0115	1.225	1.35	1.255	0.151209
DG(16:0_20:4)	FIA	0.5245	0.4845	0.6185	1.2435		0.524532	0.14008
DG(16:1_18:0)	FIA	0.8595	0.928	1.045	1.21	1.34	0.198429
DG(16:1_18:1)	FIA	1.97	2.125	2.535	4.395	3.285	0.396852	0.129835
DG(16:1_18:2)	FIA	6.5	5.975	7.285	8.195	7.625	0.169196
DG(16:1_20:0)	FIA	0.2585	0.324	0.3195			0.123153
DG(17:0_17:1)	FIA	0.0415	0.0535				0.275299
DG(17:0_18:1)	FIA	0.8575	0.7185	0.7955	0.91	0.661	0.134991
DG(18:0_20:0)	FIA	0.0215	0.0255	0.029	0.098		1.11529	0.191243
DG(18:0_20:4)	FIA	0.161	0.1575				0.0543513
DG(18:1_18:1)	FIA	12.75	12	14.9	16.7	16.35	0.169622
DG(18:1_18:2)	FIA	51.65	49.2	60.1	67.5	66.65	0.171209
DG(18:1_18:3)	FIA	2.26	2.22	2.735	3.055		0.191926
DG(18:1_18:4)	FIA	0.0675
DG(18:1_20:0)	FIA	1.295	1.145	1.285	1.37	1.18	0.0934723
DG(18:1_20:1)	FIA	0.122	0.1255	0.135	0.157	0.178	0.200798
DG(18:1_20:2)	FIA	0.8685	0.83	0.974	1.3275	1.915	0.40388	0.124595
DG(18:1_20:3)	FIA	0.3155	0.289	0.3305	0.4165		0.224632
DG(18:1_20:4)	FIA	0.151
DG(18:1_22:5)	FIA	0.0125	0.013	0.0145	0.022		0.288525
DG(18:1_22:6)	FIA	0.476	0.5155	0.568	0.924		0.326584	0.090389
DG(18:2_18:2)	FIA	40.65	38.4	47.65	50.6	49.4	0.162781
DG(18:2_18:3)	FIA	6.555	5.8	7.135	7.255	6.54	0.163045
DG(18:2_20:0)	FIA	0.722	0.7085	0.811	0.802	0.77	0.112117
DG(18:2_20:4)	FIA	0.2715
DG(18:3_18:3)	FIA	0.2185	0.182	0.2185	0.2695		0.156461
DG(18:3_20:2)	FIA	0.217
DG-O(18:2_18:2)	FIA	0.1645	0.138				0.266186
Hex2Cer(d18:1/14:0)	FIA	0.1145	0.11	0.1245	0.134		0.142876
Hex2Cer(d18:1/16:0)	FIA	0.259	0.2945	0.286	0.3045	0.27	0.070501
Hex2Cer(d18:1/18:0)	FIA	0.507	0.5655	0.611	0.5925	0.5295	0.0907878
Hex2Cer(d18:1/20:0)	FIA	0.432	0.4665	0.4625	0.4685	0.416	0.0711875
Hex2Cer(d18:1/22:0)	FIA	0.817	0.8735	0.878	0.936	0.776	0.0760114
Hex2Cer(d18:1/24:0)	FIA	0.522	0.5585	0.576	0.5665	0.5105	0.0650376
Hex2Cer(d18:1/24:1)	FIA	0.2395	0.2445	0.264	0.269	0.22	0.0787984
Hex2Cer(d18:1/26:0)	FIA	0.0025	0.0025	0.002			0.221313
Hex2Cer(d18:1/26:1)	FIA	0.0055	0.0065	0.0065	0.012		0.370527
Hex3Cer(d18:1/16:0)	FIA	0.0985	0.11	0.1215	0.11	0.127	0.109606
Hex3Cer(d18:1/18:0)	FIA	0.0225	0.029	0.028			0.217104
Hex3Cer(d18:1/24:1)	FIA	0.0415	0.0505	0.047	0.052		0.100592
Hex3Cer(d18:1/26:1)	FIA	0.0935	0.088	0.087	0.0705		0.187708
Hex3Cer(d18:1_20:0)	FIA	0.007	0.006	0.009			0.281672
Hex3Cer(d18:1_22:0)	FIA	0.0355	0.038	0.0415	0.047		0.137159
HexCer(d16:1/22:0)	FIA	0.0315	0.033	0.0335			0.06613
HexCer(d16:1/24:0)	FIA	0.036	0.0325	0.0325	0.0415		0.180635
HexCer(d18:1/14:0)	FIA	0.072	0.0815	0.078	0.079		0.111233
HexCer(d18:1/16:0)	FIA	0.3955	0.4345	0.493	0.4875		0.123559
HexCer(d18:1/18:0)	FIA	0.4215	0.471	0.518	0.5045	0.405	0.12141
HexCer(d18:1/18:1)	FIA	0.083	0.0865	0.0865	0.0915	0.068	0.144454
HexCer(d18:1/20:0)	FIA	0.8235	0.911	0.9445	0.977	0.864	0.0913919
HexCer(d18:1/22:0)	FIA	3.185	3.535	3.62	3.77	2.7	0.128171
HexCer(d18:1/23:0)	FIA	0.741	0.82	0.777	1.004	0.684	0.185803
HexCer(d18:1/24:0)	FIA	1.46	1.7	1.83	1.82	1.57	0.106184
HexCer(d18:1/24:1)	FIA	13.8	14.6	13.7	14.4	9.66	0.163135
HexCer(d18:1/26:0)	FIA	0.2395	0.225	0.213	0.215		0.0646124
HexCer(d18:1/26:1)	FIA	0.106	0.092	0.093	0.1105		0.139063
HexCer(d18:2/20:0)	FIA	0.04	0.041				0.163162
HexCer(d18:2/22:0)	FIA	0.551	0.5045	0.5105	0.6165		0.108157
HexCer(d18:2/23:0)	FIA	0.056	0.067	0.071			0.115997
HexCer(d18:2/24:0)	FIA	0.53					0.0693765
lysoPC a C14:0	FIA	1.165	1.155	1.15	1.26		0.0747897
lysoPC a C16:0	FIA	2.695	2.625	2.56	2.485	2.095	0.0983633
lysoPC a C16:1	FIA	0.1295	0.131	0.1285			0.0568118
lysoPC a C17:0	FIA	0.05	0.053	0.0565	0.0545	0.0625	0.0997949
lysoPC a C18:0	FIA	1.065	1.095	1.05	1.0655		0.0594557
lysoPC a C18:1	FIA	1.695	1.62	1.55	1.47	1.135	0.144602
lysoPC a C18:2	FIA	3.045	2.895	2.83	2.735	2.21	0.119648
lysoPC a C20:4	FIA	0.098	0.089	0.09	0.0805	0.0885	0.0925671
lysoPC a C24:0	FIA	0.0175					0.121218
lysoPC a C26:0	FIA	0.017	0.019				0.240027
lysoPC a C26:1	FIA	0.026	0.0285	0.028			0.116704
lysoPC a C28:1	FIA	0.0565	0.057	0.062	0.0555		0.129167
PC aa C28:1	FIA	0.668	0.7325	0.7565	0.7645	0.7755	0.0733244
PC aa C30:0	FIA	1.0065	1.085	1.145	1.135	1.105	0.0657721
PC aa C32:0	FIA	3.03	3.215	3.27	3.225	2.715	0.0884873
PC aa C32:1	FIA	0.426	0.3745	0.3655	0.343	0.2195	0.230315
PC aa C32:2	FIA	0.141	0.1515	0.154	0.149	0.1335	0.0931371
PC aa C32:3	FIA	0.013	0.015	0.014	0.0165	0.022	0.227649
PC aa C34:1	FIA	7.66	8.165	8.25	8.24	6.77	0.0909288
PC aa C34:2	FIA	4.795	5.12	5.205	5.275	4.25	0.0979002
PC aa C34:3	FIA	0.1335	0.142	0.146	0.145	0.1285	0.0669748
PC aa C34:4	FIA	0.0105	0.0095	0.011	0.013	0.0135	0.165243
PC aa C36:0	FIA	0.28	0.288	0.2745	0.2945		0.0978339
PC aa C36:1	FIA	5.755	6.15	6.22	6.07	5.035	0.0924032
PC aa C36:2	FIA	9.06	9.71	9.785	9.835	7.855	0.101453
PC aa C36:3	FIA	1.685	1.77	1.83	1.805	1.475	0.0943733
PC aa C36:4	FIA	0.571	0.5895	0.6295	0.6255	0.5385	0.078661
PC aa C36:5	FIA	0.026	0.0245	0.0275	0.0295	0.03	0.101775
PC aa C36:6	FIA	0.0155	0.0165	0.0175	0.0175	0.015	0.104433
PC aa C38:0	FIA	0.3775	0.383	0.394	0.372	0.307	0.105946
PC aa C38:3	FIA	0.5215	0.5655	0.5615	0.5535	0.4445	0.105905
PC aa C38:4	FIA	0.3995	0.4215	0.433	0.433	0.3705	0.0843322
PC aa C38:5	FIA	0.094	0.095	0.092	0.0955	0.093	0.0500646
PC aa C38:6	FIA	0.102	0.109	0.11	0.106	0.098	0.0836314
PC aa C40:2	FIA	0.0205	0.017	0.0205	0.0205		0.184604
PC aa C40:3	FIA	0.042	0.0455	0.045	0.045	0.038	0.0937373
PC aa C40:4	FIA	0.0255	0.026	0.026	0.0305		0.122038
PC aa C40:6	FIA	0.1685	0.1775	0.1845	0.2165		0.115336
PC aa C42:1	FIA	0.0095	0.0095	0.011	0.015		0.263473
PC aa C42:4	FIA	0.0045	0.0045	0.005			0.110657
PC aa C42:5	FIA	0.003	0.004	0.0035	0.005		0.349988	0.156492
PC aa C42:6	FIA	0.029	0.023			0.168	1.02763
PC ae C30:0	FIA	0.0635	0.074				0.0996302
PC ae C30:1	FIA	2.665	2.815	3.05	3.475	4.24	0.205496
PC ae C32:1	FIA	0.1195	0.1315	0.1285	0.1265	0.126	0.0559668
PC ae C32:2	FIA	0.024	0.0255	0.025	0.0265	0.028	0.0963377
PC ae C34:0	FIA	0.1805	0.189	0.195	0.1905	0.17	0.0769097
PC ae C34:1	FIA	0.3455	0.368	0.368	0.3665	0.3235	0.0717626
PC ae C34:2	FIA	0.301	0.314	0.318	0.3165	0.254	0.10791
PC ae C34:3	FIA	0.36	0.3885	0.4135	0.4275	0.3625	0.0928999
PC ae C36:0	FIA	0.056	0.063	0.072			0.120714
PC ae C36:1	FIA	0.478	0.502	0.508	0.4825	0.4165	0.0792246
PC ae C36:2	FIA	0.3235	0.346	0.3475	0.3395	0.3135	0.0668886
PC ae C36:3	FIA	0.2465	0.266	0.2775	0.289	0.2325	0.0928483
PC ae C36:4	FIA	0.224	0.238	0.245	0.281	0.2645	0.0929996
PC ae C36:5	FIA	0.1	0.098	0.109	0.115	0.088	0.115448
PC ae C38:0	FIA	0.141	0.1595	0.176			0.102018
PC ae C38:1	FIA	0.008	0.0175				0.756026
PC ae C38:2	FIA	0.079	0.0875	0.0925	0.0905	0.085	0.119398
PC ae C38:3	FIA	0.0815	0.092	0.0945	0.1035	0.1065	0.102513
PC ae C38:4	FIA	0.2125	0.227	0.2475	0.2795	0.2205	0.127645
PC ae C38:5	FIA	0.165	0.1695	0.177	0.2045	0.148	0.132718
PC ae C38:6	FIA	0.03	0.0325	0.0375	0.041	0.032	0.144958
PC ae C40:1	FIA		0.0055		0.023		0.714217
PC ae C40:2	FIA	0.152	0.163	0.1535	0.1555	0.1315	0.100099
PC ae C40:3	FIA	0.0405	0.042	0.042	0.0425	0.039	0.0839243
PC ae C40:4	FIA	0.057	0.064	0.073			0.11804
PC ae C40:5	FIA	0.1195	0.1175	0.135	0.146	0.112	0.126487
PC ae C40:6	FIA	0.0815	0.0825	0.0905	0.1075	0.0965	0.127387
PC ae C42:2	FIA	0.014	0.016	0.0155	0.019		0.125954
PC ae C42:3	FIA	0.0275	0.0285	0.031	0.029	0.025	0.114358
PC ae C44:5	FIA	0.0195	0.0225				0.102869
SM (OH) C14:1	FIA	0.144	0.1555	0.1505	0.1385	0.12	0.107751
SM (OH) C16:1	FIA	0.2255	0.232	0.228	0.207	0.177	0.114207
SM (OH) C22:1	FIA	2.425	2.565	2.54	2.2	1.805	0.135327
SM (OH) C22:2	FIA	0.278	0.306	0.286	0.2535	0.199	0.154812
SM (OH) C24:1	FIA	0.4255	0.4455	0.4365	0.377	0.303	0.146888
SM C16:0	FIA	4.495	4.73	4.65	4.235	3.67	0.10306
SM C16:1	FIA	0.127	0.136	0.127	0.126	0.1125	0.0834417
SM C18:0	FIA	6.455	6.97	6.835	6.025	5.27	0.110156
SM C18:1	FIA	0.321	0.3375	0.334	0.303	0.2475	0.118454
SM C20:2	FIA	0.0185	0.0215	0.0225	0.0245	0.018	0.166478
SM C24:0	FIA	14.75	15.9	15.35	13.5	10.8	0.143043
SM C24:1	FIA	9.475	10.25	9.725	8.56	6.965	0.142134
SM C26:0	FIA	0.1745	0.189	0.1765	0.1535	0.126	0.154042
SM C26:1	FIA	0.1815	0.192	0.1825	0.1605	0.1255	0.155335
TG(14:0_32:2)	FIA	208.25	206.25	230.65	235.05	209.9	0.115265
TG(14:0_34:0)	FIA	51.35	60.65	77.65	102.45	121.65	0.343693	0.206019
TG(14:0_34:1)	FIA	379.5	404.45	467.85	536.7	492.5	0.161752
TG(14:0_34:2)	FIA	268.25	269.1	304.3	329.05	286.35	0.121781
TG(14:0_34:3)	FIA	39.2	38.25	42.3	44.95	36.65	0.123941
TG(14:0_35:1)	FIA	17.2	17.65	20.05	25.1	20.65	0.161449
TG(14:0_35:2)	FIA	12.05	12.25	13.45	14.7	12.15	0.118331
TG(14:0_36:1)	FIA	106.8	110.2	126.95	145.9	126.4	0.144015
TG(14:0_36:2)	FIA	296.4	292.5	322.65	348.55	278.85	0.11747
TG(14:0_36:3)	FIA	257.3	247.7	268.8	289.4	222.05	0.121664
TG(14:0_36:4)	FIA	95.3	89.9	97.65	104.05	78.95	0.124869
TG(14:0_38:4)	FIA	10.01	9.615	10.37	11.275	8.235	0.131722
TG(14:0_38:5)	FIA	6.685	6.375	6.855	7.025	5.07	0.146183
TG(14:0_39:3)	FIA	11.25	10.8	11.85	12	8.38	0.145382
TG(16:0_28:1)	FIA	154.35	152.2	176.25	183.55	165.25	0.143959
TG(16:0_28:2)	FIA	70.95	68.25	77.55	78.75	67.45	0.143032
TG(16:0_30:2)	FIA	237.65	236.8	264.35	275.9	237.85	0.126598
TG(16:0_32:0)	FIA	47.25	59.85	79.65	110.8	143.35	0.429995	0.254242
TG(16:0_32:1)	FIA	338.95	354.1	415.2	472.15	432.2	0.1559
TG(16:0_32:2)	FIA	206.25	208.25	234.55	256.7	221.6	0.123612
TG(16:0_32:3)	FIA	25.4	24.95	27.6	29.65	24.35	0.120829
TG(16:0_33:1)	FIA	19.25	20.1	23.6	27.65	25.25	0.163145
TG(16:0_33:2)	FIA	10.3	10.6	11.7	13.1	11.1	0.128386
TG(16:0_34:0)	FIA	36.5	42.5	55.45	75.45	88.1	0.355863	0.214928
TG(16:0_34:1)	FIA	328.8	361.3	430.05	525.8	483.25	0.19772
TG(16:0_34:2)	FIA	276.3	287.4	325.4	375	314.95	0.138732
TG(16:0_34:3)	FIA	49.7	49.55	54.75	60.55	50.85	0.113638
TG(16:0_34:4)	FIA	6.37	6.005	6.61	7.08	5.46	0.12556
TG(16:0_35:1)	FIA	16.15	17.35	19.8	25.3	23.3	0.196364
TG(16:0_35:2)	FIA	16.5	16.85	19.05	21.6	17.85	0.132972
TG(16:0_35:3)	FIA	5.99	6.025	6.55	7.01	5.37	0.130651
TG(16:0_36:2)	FIA	542.2	581.15	664.35	765.45	602.45	0.148843
TG(16:0_36:3)	FIA	558.55	575.65	634.8	693.85	532.65	0.129608
TG(16:0_36:4)	FIA	199.5	192.5	208.35	225.25	169.5	0.123451
TG(16:0_36:5)	FIA	27.7	25.95	28.35	30.3	22.05	0.130617
TG(16:0_36:6)	FIA	4.085	3.835	3.995	4.5	3.68	0.110533
TG(16:0_37:3)	FIA	6.16	5.9	6.31	7.025	5.045	0.117014
TG(16:0_38:1)	FIA	5.92	6.335	7.425	9.605	8.585	0.198044
TG(16:0_38:2)	FIA	16.95	17.45	19.35	22.6	17.9	0.129904
TG(16:0_38:3)	FIA	22.1	22.2	24.35	27.15	20.3	0.125752
TG(16:0_38:4)	FIA	16.1	15.75	17.1	18.85	13.75	0.124062
TG(16:0_38:5)	FIA	9.2	8.75	9.565	10.14	7.33	0.131893
TG(16:0_38:6)	FIA	4.325	4.14	4.345	4.74	3.31	0.13591
TG(16:0_38:7)	FIA	2.47	2.41	2.97	3.48	3.14	0.172034
TG(16:0_40:6)	FIA	3.105	3.025	3.165	3.445	2.445	0.132875
TG(16:0_40:7)	FIA	3.5	3.315	3.485	3.77	2.735	0.139028
TG(16:0_40:8)	FIA	2.155	1.995	2.22	2.265	1.75	0.134332
TG(16:1_28:0)	FIA	59.05	59.75	69	70.1	65.5	0.14786
TG(16:1_30:1)	FIA	44.05	42.05	47.75	49.85	42.25	0.132734
TG(16:1_32:0)	FIA	31.1	32.4	37.6	42.2	38.65	0.152769
TG(16:1_32:1)	FIA	60.65	58.95	65.65	70	57.55	0.121065
TG(16:1_32:2)	FIA	26.25	25.4	28	29.6	23.5	0.124405
TG(16:1_33:1)	FIA	4.51	4.42	4.875	5.305	4.185	0.115291
TG(16:1_34:0)	FIA	25.9	27	31.3	36.8	32.5	0.155019
TG(16:1_34:1)	FIA	117.9	116.6	128.85	141.55	113.25	0.120892
TG(16:1_34:2)	FIA	61.1	58.85	64.25	68.85	53.5	0.119146
TG(16:1_34:3)	FIA	7.885	7.48	7.97	8.425	6.33	0.132826
TG(16:1_36:1)	FIA	22.55	22.7	24.75	27.4	21.25	0.119259
TG(16:1_36:2)	FIA	50.65	48.9	53.8	59	43.8	0.127699
TG(16:1_36:3)	FIA	40.2	37.8	40.7	44.75	33.15	0.127719
TG(16:1_36:4)	FIA	13.15	12.5	13.25	14.5	10.605	0.130879
TG(16:1_36:5)	FIA	2.115	1.935	2.12	2.025	1.475	0.158869
TG(16:1_38:3)	FIA	2.685	2.615	2.795	2.965	2.115	0.13274
TG(16:1_38:4)	FIA	1.77	1.65	1.83	1.855	1.205	0.182628
TG(16:1_38:5)	FIA	1.145	1.055	1.125	1.13	0.7675	0.177747
TG(17:0_32:1)	FIA	14.4	15.1	17.5	19.55	17.65	0.150023
TG(17:0_34:1)	FIA	15.2	16.2	19.25	23.6	21.45	0.190654
TG(17:0_34:2)	FIA	8.67	9.03	10.375	11.8	10.175	0.146305
TG(17:0_34:3)	FIA	3.28	3.22	3.58	3.8	3.005	0.121302
TG(17:0_36:3)	FIA	10.115	9.855	10.685	11.85	8.71	0.129112
TG(17:0_36:4)	FIA	4.07	3.97	4.285	4.255	3.285	0.133793
TG(17:1_32:1)	FIA	8.155	8.135	8.9	9.92	8.17	0.112114
TG(17:1_34:1)	FIA	12.3	12.2	13.65	15.45	12.4	0.12484
TG(17:1_34:2)	FIA	6.885	6.72	7.21	8	6.325	0.114027
TG(17:1_34:3)	FIA	1.595	1.47	1.61	1.76	1.37	0.115605
TG(17:1_36:3)	FIA	4	3.82	4.085	4.545	3.415	0.114467
TG(17:1_36:4)	FIA	1.855	1.735	1.83	2.445	1.685	0.175945
TG(17:1_36:5)	FIA	0.59	0.537	0.564	0.929	0.5915	0.310559	0.0524629
TG(17:1_38:5)	FIA	0.0185	0.017	0.016	0.0265	0.016	0.297534
TG(17:1_38:6)	FIA	0.0415	0.0355	0.0325	0.056	0.0325	0.29261
TG(17:1_38:7)	FIA	0.058	0.0505	0.055	0.0835	0.05	0.317067	0.0722386
TG(17:2_34:2)	FIA	1.93	1.755	1.735	2.14	1.115	0.222037
TG(17:2_34:3)	FIA	0.9245	0.803	0.8155	1.475	0.982	0.348473	0.0973324
TG(17:2_36:2)	FIA	1.26	1.09	1.115	1.42	0.784	0.207005
TG(17:2_36:3)	FIA	1.04	0.893	0.9005	1.615	0.843	0.374585	0.101853
TG(17:2_36:4)	FIA	0.904	0.731	0.7235	1.5355	0.8995	0.461402	0.125787
TG(17:2_38:5)	FIA	0.134	0.117	0.109	0.245	0.162	0.493845	0.10084
TG(17:2_38:6)	FIA	0.159	0.1195	0.131	0.284	0.1645	0.525964	0.142054
TG(17:2_38:7)	FIA	0.084	0.0625	0.064	0.1215	0.0765	0.391296	0.170317
TG(18:0_30:0)	FIA	32.65	42.45	56.85	79.95	106.35	0.453077	0.267015
TG(18:0_30:1)	FIA	123.5	128.15	145.65	156.9	139.55	0.136468
TG(18:0_32:0)	FIA	18.2	22.6	30.45	43.45	55.75	0.44018	0.255869
TG(18:0_32:1)	FIA	131.65	138.1	157.85	178.65	162.4	0.142062
TG(18:0_32:2)	FIA	109.45	111.65	125.5	138.45	115.2	0.121173
TG(18:0_34:2)	FIA	150.1	155.15	178.6	210.2	178.65	0.146243
TG(18:0_34:3)	FIA	27.95	28.3	31.2	35.15	28.45	0.122396
TG(18:0_36:1)	FIA	15.1	15.9	18.45	22.5	19.9	0.16931
TG(18:0_36:2)	FIA	71.7	73	80.55	91.35	69.7	0.12615
TG(18:0_36:3)	FIA	97.15	96.65	105.1	115.4	85.3	0.125178
TG(18:0_36:4)	FIA	45.45	44.6	47.75	52.55	38.1	0.127718
TG(18:0_36:5)	FIA	5.36	5.21	5.47	5.92	4.12	0.139192
TG(18:0_38:6)	FIA	1.825	1.77	1.885	1.885	1.19	0.198704
TG(18:0_38:7)	FIA	0.3505	0.3255	0.3585	0.3295	0.2135	0.211523
TG(18:1_26:0)	FIA	666.1	673.75	765.1	786.95	732	0.142807
TG(18:1_28:1)	FIA	108.05	102.4	115.9	121.8	102.15	0.13583
TG(18:1_30:0)	FIA	520.55	557.9	650.55	738.4	668.9	0.16291
TG(18:1_30:1)	FIA	510.75	501.55	563.4	598.85	488.75	0.126633
TG(18:1_30:2)	FIA	248.15	235.45	258.55	276.5	217.05	0.127216
TG(18:1_31:0)	FIA	34.6	36.7	41.85	47.8	44.05	0.151276
TG(18:1_32:0)	FIA	373.15	398.5	463.55	561.7	499.05	0.175185
TG(18:1_32:1)	FIA	608	672.15	805.45	986.8	791.2	0.193569
TG(18:1_32:2)	FIA	394.6	379.65	416.25	445.1	346.55	0.120101
TG(18:1_32:3)	FIA	41.7	39.55	42.9	45.4	35.1	0.122626
TG(18:1_33:0)	FIA	30.35	31.55	36.9	44.8	39.5	0.167406
TG(18:1_33:1)	FIA	52.65	52.3	57.55	63.95	50.3	0.12218
TG(18:1_33:2)	FIA	20.65	19.65	21.8	23.65	18.25	0.125594
TG(18:1_33:3)	FIA	3.855	3.665	3.935	4.065	2.815	0.170903
TG(18:1_34:1)	FIA	624.25	702.55	871.65	1526.6	1544.5	0.416683	0.164688
TG(18:1_34:2)	FIA	596.95	659.75	800.05	1041.1	811.8	0.214237
TG(18:1_34:3)	FIA	121.35	114.8	125.35	137.3	102.4	0.124299
TG(18:1_34:4)	FIA	8.6	7.925	8.925	9.395	6.87	0.141591
TG(18:1_35:2)	FIA	22.9	22.35	24.5	26.9	19.9	0.126042
TG(18:1_35:3)	FIA	7.68	7.195	7.875	8.45	5.91	0.146051
TG(18:1_36:0)	FIA	20.35	21.05	24	28.9	23.6	0.147638
TG(18:1_36:1)	FIA	153.9	155	170.4	190.25	143.7	0.124187
TG(18:1_36:2)	FIA	352.65	348.8	377.7	424.75	307.3	0.129841
TG(18:1_36:3)	FIA	356.65	343.2	371.25	413.6	296.05	0.132619
TG(18:1_36:4)	FIA	136.1	128.55	138.45	153.05	108.15	0.135583
TG(18:1_36:5)	FIA	21.2	19.35	21.1	22.85	16.2	0.137744
TG(18:1_36:6)	FIA	5.48	5.195	5.47	6.075	4.76	0.103917
TG(18:1_38:5)	FIA	6.84	6.49	7.005	7.56	5.22	0.149326
TG(18:1_38:6)	FIA	4.89	4.655	4.925	5.21	3.635	0.149354
TG(18:1_38:7)	FIA	0.991	0.941	1.066	1.165	0.8845	0.134094
TG(18:2_28:0)	FIA	498.25	495.8	554.45	575.05	496.55	0.128104
TG(18:2_30:0)	FIA	372.9	377.4	425.85	457.25	392	0.11877
TG(18:2_30:1)	FIA	276.35	261.6	290.2	305.45	240.4	0.127633
TG(18:2_31:0)	FIA	24.7	25.15	28.3	30.85	25.8	0.123581
TG(18:2_32:0)	FIA	290.6	301.85	340.5	388	324.45	0.132731
TG(18:2_32:1)	FIA	457.65	446.7	486.8	522.05	402.35	0.121359
TG(18:2_32:2)	FIA	197.5	188.35	203.65	213.7	163.3	0.121053
TG(18:2_33:0)	FIA	21.35	21.6	24.65	29	23.95	0.142133
TG(18:2_33:1)	FIA	28.15	27.2	29.7	32.85	24.4	0.125789
TG(18:2_33:2)	FIA	10.25	9.73	10.535	11.045	8.22	0.136656
TG(18:2_34:0)	FIA	216.7	220.75	252.4	298.35	244.75	0.142299
TG(18:2_34:1)	FIA	610.55	674.9	813.55	1066.8	826.35	0.214309
TG(18:2_34:2)	FIA	446.95	432.4	468.45	506	374.7	0.125882
TG(18:2_34:3)	FIA	57.15	53.5	57.55	61.65	45	0.134876
TG(18:2_34:4)	FIA	4.38	4.065	4.34	4.5	3.175	0.158998
TG(18:2_35:1)	FIA	19.15	18.75	20.2	22.6	16.85	0.114419
TG(18:2_35:2)	FIA	13.15	12.45	13.55	14.75	10.75	0.130643
TG(18:2_35:3)	FIA	3.91	3.715	4.015	4.14	2.89	0.15098
TG(18:2_36:0)	FIA	18.75	19.2	21.4	24.5	18.4	0.134259
TG(18:2_36:1)	FIA	116.25	114.95	123.25	136.35	99.6	0.125609
TG(18:2_36:2)	FIA	245.05	232.5	252.25	278.5	199.85	0.132357
TG(18:2_36:3)	FIA	202.85	190.4	205.05	225.3	159.3	0.134358
TG(18:2_36:4)	FIA	87.5	80.85	86.6	94.6	67.65	0.133679
TG(18:2_36:5)	FIA	14.7	13.3	14.3	15.55	11.3	0.136728
TG(18:2_38:4)	FIA	7.28	6.72	7.27	7.72	5.275	0.152129
TG(18:2_38:5)	FIA	5.165	4.71	4.97	5.325	3.755	0.155014
TG(18:2_38:6)	FIA	3.33	3.055	3.225	3.47	2.46	0.144424
TG(18:3_30:0)	FIA	30.7	30.95	33.95	35.8	30.2	0.114195
TG(18:3_32:0)	FIA	25.2	25.75	28.75	31.6	26.1	0.123402
TG(18:3_32:1)	FIA	42.65	40.45	43.45	45.95	35.05	0.121945
TG(18:3_33:2)	FIA	0.629	0.5725	0.6105	0.6145	0.427	0.175198
TG(18:3_34:0)	FIA	22.3	22.65	25.2	28.95	23.45	0.129356
TG(18:3_34:1)	FIA	87.7	83.3	90.8	98.65	73.8	0.124719
TG(18:3_34:2)	FIA	39.45	37.1	39.95	42.7	31.7	0.128774
TG(18:3_34:3)	FIA	5.05	4.665	4.92	5.255	3.84	0.129652
TG(18:3_35:2)	FIA	1.565	1.465	1.56	1.61	1.09	0.168401
TG(18:3_36:1)	FIA	13.3	12.85	13.9	15.05	10.95	0.127495
TG(18:3_36:2)	FIA	25	23.5	25.45	27.9	19.75	0.137319
TG(18:3_36:3)	FIA	20.85	19.4	20.5	22.65	15.95	0.137008
TG(18:3_36:4)	FIA	8.475	7.64	8.13	8.94	6.18	0.149628
TG(18:3_38:5)	FIA	0.363	0.3025	0.337	0.36	0.1885	0.239906
TG(18:3_38:6)	FIA	0.2175	0.1875	0.196	0.1855	0.112	0.235059
TG(20:0_32:3)	FIA	2.805	2.795	2.95	3.18	2.35	0.123074
TG(20:0_32:4)	FIA	2.165	2.065	2.235	2.39	1.755	0.126778
TG(20:0_34:1)	FIA	4.365	4.61	5.38	7.445	7.15	0.239881
TG(20:1_26:1)	FIA	0.142
TG(20:1_30:1)	FIA	8.675	8.585	9.43	10.25	8.065	0.12221
TG(20:1_32:0)	FIA	1.295	1.46	1.75	2.235	2.24	0.237365
TG(20:1_32:1)	FIA	12.5	12.6	13.9	15.2	12.4	0.114832
TG(20:1_32:2)	FIA	7.61	7.48	8.205	8.82	6.835	0.1259
TG(20:1_32:3)	FIA	1.0225	0.9365	0.992	1.094	0.792	0.151804
TG(20:1_34:0)	FIA	3.065	3.4	3.95	5.04	4.71	0.207875
TG(20:1_34:1)	FIA	17.85	18.3	20.2	23.1	18.45	0.125974
TG(20:1_34:2)	FIA	11.8	11.8	13	14.25	10.8	0.122466
TG(20:1_34:3)	FIA	2.065	2.02	2.235	2.315	1.78	0.12246
TG(20:2_32:0)	FIA	4.7	5.055	5.935	7.36	6.74	0.185125
TG(20:2_32:1)	FIA	14.7	14.35	15.65	16.75	13.05	0.113852
TG(20:2_34:1)	FIA	18.2	18.3	19.75	22.1	16.45	0.120559
TG(20:2_34:2)	FIA	10.5	10.3	11.15	12.1	8.78	0.128281
TG(20:2_34:3)	FIA	2.225	2.09	2.2	2.285	1.46	0.179642
TG(20:2_34:4)	FIA	0.1795	0.1605	0.163	0.144	0.095	0.228254
TG(20:2_36:5)	FIA	0.1165	0.098	0.1065	0.0985	0.063	0.221408
TG(20:3_32:0)	FIA	5.31	5.37	5.93	6.77	5.425	0.1224
TG(20:3_32:1)	FIA	9.22	8.73	9.455	9.99	7.535	0.125767
TG(20:3_32:2)	FIA	5.13	4.825	5.135	5.465	4.065	0.131246
TG(20:3_34:0)	FIA	4.295	4.355	4.73	5.68	4.12	0.139088
TG(20:3_34:1)	FIA	14.3	14.05	15.05	16.2	12	0.121525
TG(20:3_34:2)	FIA	6.9	6.665	7.065	7.705	5.51	0.133377
TG(20:3_34:3)	FIA	1.41	1.31	1.35	1.39	0.9575	0.167103
TG(20:3_36:3)	FIA	3.32	3.005	3.265	3.58	2.335	0.168008
TG(20:3_36:4)	FIA	1.065	0.942	1.0325	1.0545	0.686	0.180645
TG(20:3_36:5)	FIA	0.033	0.0285	0.0295	0.024		0.177113
TG(20:4_30:0)	FIA	11.45	11.15	12.2	12.85	9.905	0.127969
TG(20:4_32:0)	FIA	8.105	7.96	8.685	9.405	7.36	0.122108
TG(20:4_32:1)	FIA	10.55	9.855	10.565	11.365	8.45	0.133478
TG(20:4_32:2)	FIA	5.2	4.865	5.24	5.45	4.04	0.138314
TG(20:4_33:2)	FIA	0.399	0.3745	0.393	0.3545	0.2525	0.203753
TG(20:4_34:0)	FIA	6.175	6.1	6.6	7.31	5.235	0.131806
TG(20:4_34:1)	FIA	17.3	16.5	18	19.55	14.15	0.133211
TG(20:4_34:2)	FIA	8.97	8.51	9.175	9.9	7.11	0.135123
TG(20:4_34:3)	FIA	1.49	1.38	1.525	1.545	1.115	0.145184
TG(20:4_35:3)	FIA	0.1925	0.155	0.1695	0.119		0.25717
TG(20:4_36:2)	FIA	7.095	6.73	7.25	7.835	5.31	0.145367
TG(20:4_36:3)	FIA	6.21	5.66	6.135	6.595	4.675	0.145892
TG(20:4_36:4)	FIA	2.7	2.51	2.635	2.8	1.965	0.141005
TG(20:4_36:5)	FIA	0.591	0.5165	0.5535	0.5015		0.128544
TG(20:5_34:0)	FIA	1.65	1.575	1.74	1.74	1.23	0.169315
TG(20:5_34:1)	FIA	2.765	2.61	2.85	2.945	2.2	0.121106
TG(20:5_34:2)	FIA	1.815	1.75	1.84	2.095	1.705	0.108861
TG(20:5_36:2)	FIA	1.295	1.12	1.245	1.315	1.07	0.105164
TG(20:5_36:3)	FIA	1.31	1.23	1.185	1.4	0.9505	0.151211
TG(22:0_32:4)	FIA	0.259	0.248	0.272	0.277	0.185	0.16481
TG(22:1_32:5)	FIA	0.1585	0.1465	0.154	0.1615	0.107	0.177759
TG(22:2_32:4)	FIA	0.1695	0.153	0.1625	0.194	0.119	0.171902
TG(22:3_30:2)	FIA	0.13	0.1165	0.123			0.0869032
TG(22:4_32:0)	FIA	0.911	0.922	0.943	1.0195	0.7785	0.124094
TG(22:4_32:2)	FIA	0.9005	0.864	0.888	0.9145	0.5645	0.189117
TG(22:4_34:2)	FIA	1.075	0.9615	1.0445	1.069	0.796	0.145011
TG(22:5_32:0)	FIA	2.335	2.265	2.415	2.56	1.865	0.13626
TG(22:5_32:1)	FIA	3.035	2.875	3.02	3.285	2.355	0.130276
TG(22:5_34:1)	FIA	4.115	3.945	4.295	4.57	3.175	0.133321
TG(22:5_34:2)	FIA	2.525	2.355	2.53	2.7	1.84	0.152744
TG(22:5_34:3)	FIA	0.3655	0.3235	0.345	0.317	0.254	0.159119
TG(22:6_32:0)	FIA	6.63	6.305	6.875	7.36	5.395	0.123747
TG(22:6_32:1)	FIA	7.9	7.35	7.845	8.735	6.005	0.139322
TG(22:6_34:1)	FIA	12.35	11.85	12.5	13.75	9.675	0.139749
TG(22:6_34:2)	FIA	6.6	6.085	6.515	6.98	4.88	0.137705
TG(22:6_34:3)	FIA	1.725	1.575	1.635	1.7	1.136	0.179285

## Sheet: Table S3
Table S3:	Summary data of intra-and inter-day variation and recovery after dilution and 3-level spiking of a pooled human milk sample (n=6 for all)
1HMP = human milk pool; IMS = individual milk samples
2Dilution: 1:2 and 1:5 combined, 1:2 dilution only shows data obtained with only the 1:2 dilution, spike: combined data from 3 spike levels (QC1, QC2, QC3)
3Recovery dilutions: concentrations obtained in diluted samples compared to non-diluted sample; Recovery spike: recovery of concetrations spiked into samples (if no CV is shown for spikes: only one spike level resulted in a signal)
4Interday-variation determined using 25 individual HM samples measured on 2 consecutive days
5interday accuracies: ngood = 70-130%, nsub =: 50-70 and 130-200%, nunaccept. = <50 and >200%; based on 25 individual HM samples
6Mean and median IV: mean and median inter-day variation, ratio: mean-to-median ratio
7data acquisition was conducted using the Sciex QTRAP 5500 for all but the FIA-acquisition for interday variation (Waters Xevo TQ-S)
Metabolite	Intraday variation		Dilution		1:2 dilution only		Spike		Interday variation
	HMP		HMP		HMP		HMP		IMS
	mean [µM]	±SD	Recovery	CV	Recovery	CV	Recovery	CV	mean IV	median IV	ratio	ngood	nsub	nunaccept.
1-Met-His	0.3565	0.115991	1.09561	0.187962	1.0014	0.148126	0.986513	0.106778	1.11335	1.08676	1.02447	21	4	0
3-IAA							0.976482	0.0616346	1.23562	1.19192	1.03666	11	4	0
3-IPA							0.971872	0.0777564
3-Met-His	4.95167	0.126574	0.93588	0.0863324	0.940424	0.120117	0.978352	0.0595414	0.939417	0.898773	1.04522	25	0	0
5-AVA							1.02871	0.0755783	0.408163	0.408163	1	0	0	1
AA	169.183	0.0680516	1.03216	0.0992016	0.946705	0.0660014	1.00356	0.0869628	0.64519	0.614349	1.0502	7	10	8
AABA	4.11	0.0934889	1.23216	0.141972	1.10381	0.145879	1.07375	0.043221	0.900071	0.921717	0.976516	25	0	0
AbsAcid							0.980264	0.0558295
Ac-Orn							0.925959	0.0589131
AconAcid	2.06667	0.0519946			2.32742	0.0788378	1.00624	0.175337	1.33097	1.30441	1.02036	11	13	0
ADMA							1.0951	0.104793	1.10307	1.05934	1.04129	7	1	0
Ala	118.833	0.0644002	1.03191	0.0951594	0.963534	0.0907406	1.00477	0.0444922	1.05337	1.04274	1.0102	25	0	0
alpha-AAA	1.415	0.0872155			1.06007	0.181588	0.975643	0.0730405	1.03594	1.02765	1.00807	22	3	0
Anserine	0.0978333	0.0782237	1.05537	0.231457	0.977853	0.173111	0.959267	0.0605245	0.930858	0.884615	1.05227	15	1	1
Arg	17.8333	0.0900461	0.964252	0.135692	0.950467	0.196748	1.00803	0.0830758	0.902692	0.894019	1.0097	23	2	0
Asn	6.245	0.123992	1.15559	0.171598	1.00881	0.146555	0.98048	0.0917548	1.11921	1.128	0.992209	20	5	0
Asp	51.7333	0.0965773	0.961179	0.132268	0.95683	0.180199	1.01255	0.0743094	1.18905	1.13965	1.04334	19	6	0
BABA							0.982952	0.0890121
beta-Ala	1.32167	0.0856575	1.03777	0.209022	0.968979	0.120732	0.962701	0.0719323	0.979065	0.959184	1.02073	24	1	0
Betaine							0.695374	0.0551574
c4-OH-Pro							0.987966	0.07494
CA	0.0118333	0.145555					0.98165	0.0797991	0.875	0.875	1	1	0	0
Carnosine							0.830664	0.0674034
CDCA							1.01262	0.0829631
Choline	360.4	0.081261	1.05166	0.0458226	1.02904	0.0427449	0.977696	0.0639183	1.08693	1.08137	1.00514	25	0	0
Cit	11.9167	0.055769	1.04979	0.0893082	1.01147	0.116386	0.99684	0.0724203	1.03693	1.00584	1.03091	23	2	0
Cortisol	0.0246667						0.966599	0.055262	1.26087	1.26087	1	1	0	0
Cortisone
Creatinine	41.2833	0.0818348	0.981328	0.0757139	0.973759	0.0725755	0.973107	0.0456134	1.13676	1.16109	0.979052	25	0	0
Cys	15.1167	0.162762	1.30265	0.154279	1.23264	0.122284	1.00583	0.116776	1.27944	1.27731	1.00167	16	9	0
Cystine	22.65	0.0117642	0.956843	0.160127	0.831641	0.128239	1.10444	0.0583039	0.797414	0.809187	0.985451	17	7	1
DCA							0.987379	0.0715404	1.42857	1.42857	1	0	1	0
DHA	109.9	0.0709012	1.11101	0.101901	1.01486	0.0627837	0.994905	0.0615425	0.74243	0.701754	1.05796	12	10	3
DHEAS							1.01751	0.0914565	0.910448	0.910448	1	1	0	0
DiCA(12:0)							1.00337	0.0792368
DiCA(14:0)							1.01263	0.0775521
DOPA							1.00183	0.0609212
Dopamine							1.0492	0.0607578
EPA	19	0.0789123	1.01991	0.0807104	0.952105	0.0370181	1.06122	0.0440123	0.768494	0.697201	1.10226	11	10	4
FA(12:0)									0.675695	0.682854	0.989515	12	9	4
FA(14:0)							2.01432	0.0416666	0.645113	0.618399	1.0432	8	13	3
FA(16:0)	1106.75	0.0610129					1.15215	0.034561	0.972023	0.972023	1	1	0	0
FA(18:0)
FA(18:1)									0.761068	0.778246	0.977927	15	8	2
FA(18:2)									0.696703	0.709795	0.981554	17	7	1
FA(20:1)	96.8167	0.0831309	0.93665	0.0594026	0.933379	0.0796436	0.967058	0.163398	0.86458	0.822932	1.05061	14	9	0
FA(20:2)	107.133	0.224125	1.23421	0.128106	1.16864	0.161239	0.938654	0.182545	0.884112	0.884885	0.999126	13	8	4
FA(20:3)	34.05	0.120013	1.21818	0.0817259	1.13656	0.0471107	0.917992	0.100153	0.589664	0.544041	1.08386	5	10	9
GABA							0.964773	0.0606734	1.42729	1.2043	1.18516	1	5	10
GCA	0.0148333	0.182977			1.1236	0.223428	0.996063	0.0594215	1.20833	1	1.20833	3	1	0
GCDCA	0.0221667	0.0777023	0.988722	0.156201	0.962406	0.128087	0.991452	0.0742217	1.19048	1.07143	1.11111	4	2	0
GDCA	0.0205	0.238476	1.13008	0.17734	1.04065	0.141145	0.996979	0.0636189	1.25333	1.35714	0.923509	2	3	0
GLCA							0.989846	0.0697015
GLCAS	0.00233333	0.221313					0.977549	0.0656993	1.10167	1	1.10167	14	6	0
Gln	99.75	0.0736081	1.01529	0.103384	0.968755	0.129552	1.0047	0.0559364	1.00878	0.970772	1.03915	23	2	0
Glu	1087	0.0785694	0.976771	0.104155	0.934683	0.13886	1.00655	0.0877793	0.958693	0.959606	0.999048	22	2	0
Gly	74.85	0.0611695	1.03039	0.10145	0.964151	0.114634	0.986353	0.0470906	1.00875	0.992248	1.01663	25	0	0
GUDCA	0.0025	0.219089					1.03783	0.0873591
HArg							0.781415	0.04834	0.994273	1	0.994273	21	2	0
HCys							0.724535	0.218944	1.1052	1.1052	1	1	0	0
HipAcid	13.6167	0.131242	1.00135	0.0896811	0.963525	0.0786207	0.933447	0.0946324	1.07931	1.06338	1.01498	24	1	0
His	9.52	0.0765381	1.02941	0.121785	0.947129	0.11988	1.02242	0.0417409	0.985858	0.973684	1.0125	25	0	0
Histamine							0.997944	0.0814388
Hypoxanthine							0.897516	0.0783123
Ile	5.325	0.0685562			0.948357	0.0957646	1.00303	0.0690151	1.11009	1.10629	1.00344	23	2	0
Ind-SO4	0.2025	0.102628			1.13086	0.0581295	0.935937	0.0576188	0.972353	0.96997	1.00246	25	0	0
Indole							0.938566	0.0990619
Kynurenine	0.170667	0.119489	1.05469	0.146795	0.986328	0.158589	0.969476	0.0712638	1.01005	1.032	0.978726	9	0	0
Lac							1.02044	0.0926031	1.0357	1.03477	1.0009	9	0	0
Leu	11.0217	0.0713268			1.02586	0.101612	1.00594	0.0567272	1.0863	1.08989	0.996707	24	1	0
Lys	15.15	0.106984	0.901925	0.149594	0.885809	0.20733			0.828418	0.829545	0.998641	21	4	0
Met	2.83833	0.0521821					1.13502	0.0622847	0.99523	1	0.99523	25	0	0
Met-SO	0.508833	0.122697	1.19997	0.129267	1.08483	0.0553767	0.933757	0.0191652	1.02635	1.02482	1.00149	24	1	0
Nitro-Tyr							0.977705	0.0802104
OH-GlutAcid							0.959829	0.286454	0.970558	0.958498	1.01258	13	0	0
Orn	5.315	0.108531			0.889307	0.195057	7.84547	1.24982	0.949557	0.953125	0.996256	23	2	0
p-Cresol-SO4	0.3305	0.0762277	1.00378	0.0587616	0.966213	0.0422311	0.991819	0.0681159	0.754789	0.73399	1.02834	19	6	0
PAG							0.953023	0.0500035	1.86667	1.86667	1	0	1	0
PEA							0.985205	0.0682925
Phe	6.185	0.0681502	1.06696	0.103769	0.987335	0.0809069			1.04991	1.05128	0.998693	25	0	0
PheAlaBetaine							1.00939	0.08295
Pro	31.6833	0.0613128	0.991978	0.048375	0.970016	0.0501831	1.02516		0.928705	0.922246	1.007	25	0	0
ProBetaine	2.61667	0.0946866	1.06019	0.0895776	1.10701	0.0818602	1.50322	0.129959	1.18235	1.11915	1.05647	15	6	0
Putrescine	0.150167	0.0518255	1.12264	0.179554	0.985572	0.171574	0.948262	0.0609423	1.13381	1.12925	1.00404	22	3	0
Sarcosine	0.631	0.0804285					1.0013	0.0476845	1.08896	1.08779	1.00108	21	0	0
SDMA	0.08	0.106654			1.02083	0.132713	0.98046	0.10378	1.05496	1.04587	1.00869	24	1	0
Ser	57.8667	0.0638949	1.036	0.13529	0.954493	0.145588	1.02925	0.0623457	1.15228	1.14912	1.00275	20	5	0
Serotonin							0.966971	0.0795024
Spermidine	1.18667	0.0739783	1.06404	0.169761	0.925843	0.135756	0.937596	0.0523788	1.49957	1.49635	1.00215	3	22	0
Spermine	1.29833	0.123371			0.728883	0.201795	0.941773	0.0342135	1.02937	1.0443	0.9857	24	1	0
Suc							1.69632	0.251302	0.816599	0.808917	1.0095	9	0	0
t4-OH-Pro	4.205	0.0783951	1.02061	0.0653227	0.984542	0.0781952	1.01139	0.0816847	1.10557	1.10861	0.997255	24	1	0
Taurine	123.5	0.0732782	1.07537	0.0863	1.02186	0.096934	0.98583	0.0867646	0.991774	0.98338	1.00854	25	0	0
TCA							0.979813	0.0900512	1.16667	1.16667	1	1	0	0
TCDCA							1.0039	0.0737233
TDCA							0.99395	0.0740264	1.42857	1.42857	1	0	1	0
Thr	40.8167	0.0598802	1.06186	0.0838465	1.01021	0.102775	0.989556	0.0783099	1.04914	1.06289	0.987061	25	0	0
TLCA							0.965977	0.0642858
TMAO	1.18683	0.116227			1.00688	0.0916675	0.941889	0.0255345	1.04861	1.05635	0.992677	24	0	0
TMCA							0.973057	0.0616644
Trigonelline							1.36242	0.0643162	1.08286	1.08286	1	1	0	0
Trp							1.02764	0.0610434	0.991964	0.977309	1.01499	20	0	0
TrpBetaine	5.34	0.0741819	1.03418	0.0590561	1.0025	0.0810518	0.965802	0.0746022	1.46078	1.31276	1.11275	10	7	6
Tyr	5.11	0.0533497	1.0203	0.0467792	0.961513	0.0986274	1.03874	0.0592076	0.910803	0.917355	0.992857	25	0	0
Val	22.65	0.0617944	1.0103	0.0659544	0.968065	0.0993205	5.4599		0.740595	0.730892	1.01328	17	8	0
Xanthine							1.24641	0.123518
C0	53.3	0.0705201	1.01954	0.0590561	0.98374	0.0680805	0.952481	0.0568956	0.929233	0.953333	0.97472	23	2	0
C2	12.4833	0.0706425	0.996929	0.0467792	0.979172	0.0588257	0.959049	0.0720693	1.21083	1.11581	1.08516	23	0	2
C3	0.865833	0.0768664	1.01983	0.0659544	0.998268	0.0695012	0.974551	0.0417675	1.11015	1.10708	1.00277	24	1	0
C3-DC (C4-OH)	0.1204	0.222678					0.978719	0.324655	2.17304	1.22059	1.78032	9	3	1
C3-OH									4.41062	1.16944	3.77156	1	2	1
C3:1
C4	2.40667	0.0732371	0.989785	0.0568633	0.975069	0.0632445	0.954726	0.0502876	1.09506	1.10897	0.987456	24	1	0
C4:1
C5	0.427167	0.0559969			1.00429	0.0738159	0.988841	0.0637445	1.10419	1.08209	1.02042	16	0	1
C5-DC (C6-OH)	0.0616667	0.064594			1.43351	0.0790238	0.876531	0.00670367	1.02622	1.01538	1.01067	3	0	0
C5-M-DC
C5-OH (C3-DC-M)	0.252	0.206654			1.24339	0.333889	0.673992	0.184437	1.13902	1.08063	1.05403	10	6	0
C5:1									4.57689	0.678464	6.74596	2	0	4
C5:1-DC									1.69692	1.48523	1.14253	2	10	2
C6 (C4:1-DC)	0.278333	0.0703189	1.43114	0.259013	1.08383	0.0603885	0.891697	0.0334414	1.25426	1.20705	1.03912	19	6	0
C6:1									0.751732	0.748148	1.00479	11	3	1
C7-DC							0.24354	0.422386	1.01099	1.01099	1	1	0	0
C8							1.02668	0.0667759
C9
C10							1.02703	0.0979047
C10:1
C10:2
C12	4.06833	0.0425006	1.1059	0.0899672	1.01762	0.0439587	0.883321	0.122736	1.26945	1.06517	1.19178	20	3	2
C12-DC									3.0013	3.0013	1	0	0	2
C12:1	0.611	0.0476041					0.880615	0.134316
C14	1.27167	0.0278764	1.70183	0.115358	1.52425	0.0342489	0.776859	0.0820916	1.54903	1.56667	0.988743	1	2	0
C14:1									1.375	1.375	1	1	1	0
C14:1-OH									0.939251	0.868534	1.08142	4	0	0
C14:2									1.55729	1.41463	1.10084	5	7	3
C14:2-OH									4.76714	1.90323	2.50477	1	12	6
C16							0.753941	0.0425656	1.02113	1.02113	1	2	0	0
C16-OH
C16:1
C16:1-OH
C16:2
C16:2-OH									1.71677	1.33581	1.28519	9	6	3
C18							1.00681	0.0867595
C18:1							1.02478	0.0162752
C18:1-OH	0.162167	0.0679341	2.58273	0.396365	1.60946	0.0614462	0.594962	0.155854	5.63889	5.63889	1	0	0	1
C18:2							1.01471	0.00783825
CE(14:0)	2.34333	0.133091			0.965861	0.130639	1.08145	0.107342	0.652241	0.652241	1	1	1	0
CE(14:1)	0.144167	0.246664			1.19538	0.211514	0.835642	0.0722715	0.592686	0.59646	0.993672	0	2	1
CE(15:0)							1.10928	0.171952	1.03666	0.979906	1.05792	17	5	0
CE(15:1)							0.917237	0.0469976	0.939521	0.907843	1.03489	7	0	0
CE(16:0)							1.11294	0.149649	1.12173	0.893617	1.25527	7	2	1
CE(16:1)	0.9902	0.111974					0.656886	0.0681202
CE(17:0)							1.15463	0.14432	0.931086	0.914961	1.01762	6	0	0
CE(17:1)							0.743573	0.142219
CE(18:0)	0.69375	0.0663833					0.99863	0.155662	1.12871	1.12871	1	1	0	0
CE(18:1)	5.114	0.0601048					0.558709	0.0618223	1.31144	1.31144	1	0	1	0
CE(18:2)							0.631209	0.0557079	0.902027	0.902027	1	1	0	0
CE(18:3)	1.31833	0.0665466			1.23944	0.0687965	0.650262	0.081775
CE(20:0)							0.958137	0.153314
CE(20:1)							1.80113	0.378798
CE(20:3)							0.590964	0.1111
CE(20:4)							0.590867	0.0548676
CE(20:5)							0.659166	0.0729797
CE(22:0)
CE(22:1)
CE(22:2)							0.863954	0.217786
CE(22:5)	0.384	0.105692					0.694263	0.111503
CE(22:6)	0.349167	0.0749771					0.616425	0.0668317
Cer(d16:1/18:0)	0.104667	0.13655					1.10996	0.163087	1.03886	1.01741	1.02108	11	1	0
Cer(d16:1/20:0)	0.1845	0.227093	0.844173	0.219516	0.834688	0.070178	0.916645	0.0532907	1.28536	1.1507	1.11702	17	5	2
Cer(d16:1/22:0)	0.3775	0.155465	0.927815	0.230518	0.793819	0.163013	1.02185	0.085297	1.32552	1.21124	1.09435	15	7	2
Cer(d16:1/23:0)	0.0265	0.152352			0.981132	0.196116	1.08759	0.090182	1.213	1.10884	1.09393	15	5	1
Cer(d16:1/24:0)	0.124833	0.145646	0.742991	0.192217	0.731642	0.189725	1.05011	0.0380019	1.23174	1.11882	1.10092	17	5	2
Cer(d18:0/16:0)									12.0922	7.536	1.6046	0	0	5
Cer(d18:0/18:0(OH))									1.1415	1.16455	0.98021	3	3	0
Cer(d18:0/18:0)
Cer(d18:0/20:0)									0.856858	0.856858	1	2	0	0
Cer(d18:0/22:0)							1.11328	0.32812	1.15286	1.13793	1.01312	8	2	0
Cer(d18:0/24:0)	0.1312	0.0316104					0.913233	0.0765983	1.13827	1.15146	0.988546	7	1	0
Cer(d18:0/24:1)							1.17889	0.279042	1.11944	0.957746	1.16883	4	1	0
Cer(d18:0/26:1(OH))									7.3555	6.34184	1.15984	2	0	12
Cer(d18:0/26:1)
Cer(d18:1/14:0)	0.823833	0.0957915	0.974307	0.0576608	0.949221	0.0318617	1.0343	0.0707996	1.47477	1.18275	1.2469	14	6	3
Cer(d18:1/16:0)	0.559167	0.0726126	0.947988	0.0479513	0.931744	0.0597543	1.04967	0.0581848	1.42688	1.15534	1.23503	16	7	2
Cer(d18:1/18:0(OH))	0.374	0.151772					0.728492	0.429051	1.04867	0.975647	1.07485	11	5	0
Cer(d18:1/18:0)	0.797333	0.0809026	0.953595	0.0785199	0.93102	0.0660914	1.04065	0.0563734	1.41803	1.17308	1.20882	16	7	2
Cer(d18:1/18:1)	0.0383333	0.12529					1.17536	0.243545	1.43215	1.29955	1.10204	9	10	3
Cer(d18:1/20:0(OH))	0.572333	0.264683			0.864531	0.187957	0.955093	0.165275	1.28403	1.25222	1.02541	5	4	1
Cer(d18:1/20:0)	0.745833	0.0893223	0.899553	0.0908914	0.886257	0.0408976	1.02818	0.0563944	1.6064	1.30686	1.22921	10	10	5
Cer(d18:1/22:0)	1.177	0.0918138	0.798145	0.0899976	0.82951	0.0611727	1.01417	0.0495848	1.40245	1.21519	1.1541	15	8	2
Cer(d18:1/23:0)	0.235667	0.127062	0.928571	0.197569	0.951909	0.0776024	1.22418	0.133257	1.32584	1.18906	1.11503	16	7	2
Cer(d18:1/24:0)	1.33167	0.106137	0.765394	0.0930372	0.810513	0.0758658	1.14488	0.0533576	1.352	1.19048	1.13568	16	7	2
Cer(d18:1/24:1)	2.01667	0.108941	0.775785	0.107914	0.841653	0.04539	1.00942	0.0417246	1.46333	1.29412	1.13075	13	9	3
Cer(d18:1/25:0)	0.209	0.134381	1.35885	0.280061	1.08293	0.21554	1.02221	0.0323714	1.20942	1.12405	1.07595	18	4	1
Cer(d18:1/26:0)	0.0266667	0.256174			1.15	0.224661	1.14541	0.00603646	1.06263	1.03077	1.03091	12	8	0
Cer(d18:1/26:1)	0.021	0.31443					0.751819	0.189142	1.21606	1.15385	1.05392	9	7	1
Cer(d18:2/14:0)	0.0215	0.240335			1.06977	0.11226	0.860894	0.132888	1.51696	1	1.51696	12	2	3
Cer(d18:2/16:0)	0.0986667	0.109096	1.01436	0.181381	0.939189	0.125601	1.00271	0.0515117	1.53484	1.15995	1.32319	13	8	3
Cer(d18:2/18:0)	0.141167	0.0785528	0.961629	0.163007	0.854782	0.15215	0.987667	0.0500925	1.4736	1.21685	1.211	13	9	3
Cer(d18:2/18:1)	0.0228333	0.292372			0.981022	0.146711	0.867734	0.0140721	1.56295	1.29412	1.20773	13	7	5
Cer(d18:2/20:0)	0.170833	0.0976292	0.919024	0.176117	0.872195	0.117861	1.02294	0.0376622	1.67422	1.28713	1.30074	13	7	5
Cer(d18:2/22:0)	0.235333	0.159531	0.883499	0.139192	0.864023	0.151956	1.13104	0.105992	1.49824	1.26493	1.18445	11	10	4
Cer(d18:2/23:0)	0.0383333	0.168794			1.12174	0.393292	1.13719	0.0327114	1.32148	1.10909	1.1915	14	7	2
Cer(d18:2/24:0)	0.1365	0.0807524	0.789988	0.244072	0.786325	0.192446	1.23769	0.0655865	1.35778	1.2234	1.10984	16	7	2
Cer(d18:2/24:1)	0.109333	0.103425	0.913872	0.27294	0.814024	0.237289	1.12878	0.0544632	1.44442	1.23529	1.16929	13	9	3
DG(14:0_14:0)	31.2833	0.0757913	1.53037	0.191553	1.26265	0.0788802	1.17961	0.0777518
DG(14:0_18:1)	172.483	0.0862582	1.5201	0.21574	1.22311	0.0914557	1.08995	0.0105893	0.591305	0.574219	1.02976	3	6	6
DG(14:0_18:2)	141.35	0.0845421	1.50259	0.206638	1.21825	0.0870817	1.10367	0.0282986	0.554087	0.55303	1.00191	3	10	10
DG(14:0_20:0)							1.04645	0.235364	4.72239	3.35	1.40967	1	2	10
DG(14:1_18:1)	1.325	0.111917	1.4583	0.236285	1.14994	0.114424	1.09854	0.0351938	0.719396	0.669173	1.07505	7	7	5
DG(14:1_20:2)									0.895907	0.621377	1.44181	1	0	3
DG(16:0_16:0)	68.4	0.0854182			1.35039	0.0858438	1.29215	0.112032	0.669777	0.647287	1.03475	5	7	3
DG(16:0_16:1)	21.9167	0.0812842	1.54563	0.216013	1.24259	0.0822281	1.15671	0.0305757	0.537042	0.53149	1.01045	6	8	11
DG(16:0_18:1)	180.65	0.0870072	1.53151	0.211913	1.23351	0.0725979	1.14751	0.0242648	0.578548	0.574021	1.00789	6	8	11
DG(16:0_18:2)	137.983	0.0877695	1.52138	0.214804	1.22189	0.0775768	1.15857	0.0359616	0.549146	0.533333	1.02965	4	10	11
DG(16:0_20:0)	1.75333	0.0799836					1.29816	0.141325	1.00914	0.946193	1.06652	18	6	0
DG(16:0_20:3)	2.76167	0.0760037	1.5611	0.211653	1.2589	0.0776428	1.17403	0.0221322	0.556489	0.554956	1.00276	5	10	9
DG(16:0_20:4)	1.00983	0.0609552	1.68741	0.271568	1.27876	0.154676	1.27139	0.0461585	1.04183	0.859536	1.21209	16	8	1
DG(16:1_18:0)	2.62833	0.0970731	1.53377	0.229445	1.21497	0.0999475	1.22067	0.0854841	0.506255	0.486207	1.04123	3	9	13
DG(16:1_18:1)	13.3333	0.102579	1.50487	0.224529	1.19225	0.0780055	1.12158	0.0492495	1.12939	0.764368	1.47755	5	9	11
DG(16:1_18:2)	12.45	0.0963521	1.43387	0.219059	1.15154	0.0935121	1.10263	0.0319137	0.568987	0.576923	0.986244	6	10	9
DG(16:1_20:0)									0.773689	0.750967	1.03026	2	2	0
DG(17:0_17:1)									1.86605	1.2521	1.49034	4	4	5
DG(17:0_18:1)	6.56	0.0862541	1.50635	0.199162	1.23679	0.0908496	1.12023	0.0217184	1.24372	0.945607	1.31526	17	5	3
DG(18:0_20:0)									4.01935	3.54545	1.13366	3	3	9
DG(18:0_20:4)	0.421333	0.0481907	1.76127	0.258821	1.38449	0.142699	1.18828	0.0801472	0.819359	0.812888	1.00796	2	2	0
DG(18:1_18:1)	22.9833	0.089652	1.4835	0.212136	1.20087	0.086107	1.10387	0.0232648	0.596421	0.631356	0.944667	8	7	10
DG(18:1_18:2)	80.5833	0.0811602	1.49038	0.217352	1.1938	0.0824502	1.10152	0.0244908	0.595579	0.598432	0.995232	6	10	9
DG(18:1_18:3)	7.545	0.0857379	1.48818	0.216718	1.19373	0.0844832	1.06581	0.0136794	0.656506	0.646277	1.01583	8	8	6
DG(18:1_18:4)									0.74858	0.658416	1.13694	1	2	0
DG(18:1_20:0)	2.025	0.0907756	1.56379	0.221166	1.2642	0.126166	1.08581	0.0657848	0.80203	0.738356	1.08624	10	7	1
DG(18:1_20:1)	0.224667	0.0804477			1.30119	0.0911145	1.37067	0.136149	0.652214	0.578947	1.12655	6	11	8
DG(18:1_20:2)	1.69	0.0973728	2.31164	0.428698	1.40631	0.0892826	2.71861	0.593226	0.569671	0.529091	1.0767	3	14	8
DG(18:1_20:3)	0.487167	0.134356					1.21861	0.0499814	0.634714	0.611894	1.0373	5	11	5
DG(18:1_20:4)	0.551167	0.133614			1.32507	0.114538	1.05349	0.0903901	0.816925	0.862347	0.947327	2	1	1
DG(18:1_22:5)									0.80056	0.69697	1.14863	6	7	4
DG(18:1_22:6)							1.08294	0.118891	1.17955	0.974684	1.21019	13	6	6
DG(18:2_18:2)	62.7333	0.0950014	1.4555	0.215139	1.17216	0.0902347	1.10277	0.0246719	0.599971	0.591632	1.0141	7	9	9
DG(18:2_18:3)	10.6317	0.0986539	1.44615	0.22783	1.16789	0.114285	1.09025	0.0215948	0.605699	0.583526	1.038	7	9	8
DG(18:2_18:4)							0.66395	0.12191	1.08677	0.803571	1.35243	12	5	6
DG(18:2_20:0)	1.215	0.063912	1.52373	0.195531	1.27106	0.100983	1.22266	0.0500568	0.693823	0.626016	1.10831	5	10	4
DG(18:2_20:4)	0.625333	0.153314	1.62607	0.280895	1.21322	0.137221	1.02606	0.0914997	0.843422	0.836432	1.00836	2	2	0
DG(18:3_18:3)	0.611667	0.108207	1.52684	0.269063	1.17221	0.131306	1.18657	0.119009	0.877565	0.748268	1.1728	9	9	3
DG(18:3_20:2)									0.865019	0.884066	0.978456	3	1	0
DG(21:0_22:6)							1.2	0.196121
DG(22:1_22:2)
DG-O(14:0_18:2)	0.288167	0.220608	4.36264	0.707253	1.5188	0.203244	0.123892	0.36398
DG-O(16:0_18:1)	0.872	0.0672257	1.62347	0.24409	1.25344	0.032502	1.12194	0.0213784
DG-O(16:0_20:4)									0.702285	0.561247	1.25129	1	1	1
H1	704.083	0.0578003			1.06824	0.0416744	0.972767	0.0685835	9.46322	9.46322	1	0	0	2
Hex2Cer(d18:1/14:0)	0.118	0.0948244			0.983051	0.0744913	0.996993	0.0530595	1.06029	0.917946	1.15507	18	6	0
Hex2Cer(d18:1/16:0)	0.2995	0.102167	1.10963	0.119973	1.00612	0.0759852	1.06086	0.096996	1.09561	1.1066	0.990068	23	2	0
Hex2Cer(d18:1/18:0)	0.702333	0.0919869	1.01376	0.0876943	0.947793	0.0452641	0.966906	0.0433736	1.10112	1.05572	1.04301	23	2	0
Hex2Cer(d18:1/20:0)	0.729333	0.110538	0.901508	0.102842	0.907221	0.0626916	0.915552	0.081868	1.17578	1.11582	1.05374	17	8	0
Hex2Cer(d18:1/22:0)	0.8035	0.103008	0.917237	0.0884654	0.909355	0.0866567	0.957846	0.0439361	1.1173	1.06306	1.05102	23	2	0
Hex2Cer(d18:1/24:0)	0.5285	0.119315	0.872122	0.162406	0.881741	0.111324	0.95175	0.0782062	1.13465	1.09322	1.0379	21	4	0
Hex2Cer(d18:1/24:1)	0.214333	0.0926414	1.01205	0.223078	0.986003	0.134594	1.01	0.0291977	1.16917	1.11178	1.05162	20	4	1
Hex2Cer(d18:1/26:0)
Hex2Cer(d18:1/26:1)									1.15206	1.13188	1.01782	6	4	0
Hex3Cer(d18:1/16:0)	0.089	0.12532			1.00375	0.319974	1.17231	0.152369	1.10031	1.10417	0.996511	22	3	0
Hex3Cer(d18:1/18:0)							1.22669	0.0415881	1.34796	1.21972	1.10514	4	2	0
Hex3Cer(d18:1/24:1)	0.0455	0.278263			1.53846	0.509502	1.39376	0.106146	1.09615	1.06087	1.03325	19	6	0
Hex3Cer(d18:1/26:1)									1.09868	1.04348	1.0529	12	10	1
Hex3Cer(d18:1_20:0)									0.991453	0.714286	1.38803	1	5	0
Hex3Cer(d18:1_22:0)	0.03	0.133333					1.07703	0.196561	1.19088	1.11111	1.07179	15	8	2
HexCer(d16:1/22:0)	0.0225	0.0674033			1.37778	0.120699	1.02928	0.10617	1.08174	0.865856	1.24934	10	6	3
HexCer(d16:1/24:0)							1.17233	0.211299	1.08039	1.01471	1.06474	14	9	1
HexCer(d18:1/14:0)	0.193667	0.0784899	1.09596	0.125783	1.04303	0.116983	0.91952	0.0636163	1.20141	0.982301	1.22306	2	1	0
HexCer(d18:1/16:0)	0.351833	0.0979225	0.984604	0.0884913	0.967314	0.0847059	1.06484	0.0545471	1.15686	1.09091	1.06046	20	4	1
HexCer(d18:1/18:0)	0.548	0.0803583	0.946472	0.0912296	0.916667	0.0826916	0.962941	0.049819	1.05573	1.02264	1.03236	22	3	0
HexCer(d18:1/18:1)	0.0818333	0.108039			1.03462	0.099848	0.995104	0.0387902	1.29755	1.23913	1.04715	16	7	2
HexCer(d18:1/20:0)	0.788333	0.084698	0.944397	0.0878724	0.905708	0.043467	0.949623	0.0530103	1.11644	1.00308	1.11301	21	3	1
HexCer(d18:1/22:0)	2.435	0.0926258	0.90178	0.107251	0.903491	0.0507791	1.07006	0.0639199	1.17616	1.08463	1.08438	19	5	1
HexCer(d18:1/23:0)	0.391	0.0925534			0.968457	0.18435	1.21407	0.0459134	1.19411	1.16349	1.02632	17	7	1
HexCer(d18:1/24:0)	1.54833	0.0952208	0.922766	0.0588979	0.919268	0.0745005	1.08014	0.0489507	1.11776	1.05729	1.05719	23	2	0
HexCer(d18:1/24:1)	3.02167	0.0823355	0.940154	0.0882128	0.928847	0.0805782	1.04773	0.0401985	1.34194	1.26141	1.06384	13	10	2
HexCer(d18:1/26:0)									1.46368	1.24762	1.17318	12	10	1
HexCer(d18:1/26:1)	0.08175	0.0933599					1.29041	0.238232	1.22162	1.06697	1.14495	15	7	2
HexCer(d18:2/16:0)	0.0145	0.129023					0.976245	0.0886993	4.30505	4	1.07626	0	0	3
HexCer(d18:2/18:0)	0.0356667	0.154248			0.981308	0.164627	1.01789	0.0453984	1.2037	1.2037	1	1	0	0
HexCer(d18:2/20:0)	0.0436667	0.0658438					0.987823	0.253498	1.19248	1.09677	1.08726	12	4	1
HexCer(d18:2/22:0)	0.3545	0.0848282	0.918665	0.141196	0.929948	0.169887	1.05608	0.00630639	1.15362	1.04444	1.10453	19	5	1
HexCer(d18:2/23:0)							1.46436	0.131529	1.2426	1.22238	1.01655	11	11	0
HexCer(d18:2/24:0)	0.439333	0.0945056			1.02504	0.184859	1.1198	0.0582917	1.25144	1.11048	1.12694	12	3	1
lysoPC a C14:0
lysoPC a C16:0	2.06	0.0493143	1.375	0.180605	1.20227	0.0680283	0.876822	0.0177716	2.14212	2.07258	1.03355	3	8	14
lysoPC a C16:1	0.101	0.186812					0.899065	0.0226072	2.16231	1.95767	1.10453	2	10	11
lysoPC a C17:0	0.0606	0.0854269					0.848287	0.0228326	2.00462	1.85211	1.08234	1	7	7
lysoPC a C18:0	0.807167	0.0602642	1.92236	0.332148	1.34214	0.120522	0.828609	0.0185869	2.07521	2.06135	1.00673	3	8	14
lysoPC a C18:1	1.00817	0.0800197			1.14829	0.119884	0.868239	0.0143943	2.39804	2.3125	1.03699	2	9	12
lysoPC a C18:2	2.765	0.0654501	1.24352	0.112734	1.14165	0.0736062	0.932221	0.0315294	1.87475	1.68718	1.11117	4	11	10
lysoPC a C20:3							0.977249	0.0785818	2.50724	2.33043	1.07587	0	1	3
lysoPC a C20:4	0.1165	0.114617			1.62518	0.0830867	0.971946	0.0804523	1.70918	1.60887	1.06235	6	10	8
lysoPC a C24:0							0.845728	0.0642468
lysoPC a C26:0	0.236167	0.0917355	3.72159	0.514503	1.94919	0.0942071	0.717237	0.067714
lysoPC a C26:1									2.03689	1.53762	1.3247	6	12	7
lysoPC a C28:0							0.911288	0.0783366	1.8369	1.78912	1.02671	1	5	1
lysoPC a C28:1							0.975533	0.0903216	2.60896	2.60896	1	0	1	1
PC aa C24:0							1.03025	0.0668194
PC aa C26:0							1.06114	0.0351775
PC aa C28:1	0.603833	0.0786975					0.959709	0.0438696	1.02108	1.02768	0.993582	17	1	0
PC aa C30:0	0.976	0.0734882			1.04542	0.0575818	0.946454	0.0381254	1.09324	1.07658	1.01547	23	2	0
PC aa C30:2
PC aa C32:0	3.04167	0.0793526	1.07959	0.0850633	1.01699	0.0663989	0.899264	0.0679543	1.08458	1.06849	1.01506	21	4	0
PC aa C32:1	0.364833	0.186664	1.12586	0.357812	0.856099	0.186445	0.907827	0.0757314	1.0379	1.01742	1.02013	18	7	0
PC aa C32:2	0.154333	0.0934185	1.11285	0.137091	1.0108	0.127691	0.937913	0.0433969	1.05932	1.06378	0.995803	22	3	0
PC aa C32:3	0.0203333	0.250128			1.36066	0.106407	0.914273	0.0508125	1.01229	1.02632	0.986331	22	2	0
PC aa C34:1	8.03833	0.086603	1.04354	0.0738157	1.00062	0.0841523	0.924049	0.0542951	1.05013	1.00835	1.04144	22	3	0
PC aa C34:2	5.13333	0.0849732	1.03198	0.0942334	0.987662	0.0974846	1.02921	0.0552761	1.0654	1.02419	1.04023	22	3	0
PC aa C34:3	0.182167	0.0890187	1.31336	0.207056	1.08509	0.0687481	0.951757	0.0681689	1.1123	1.03704	1.07258	22	2	1
PC aa C34:4	0.0176667	0.244556			1.35849	0.182574	0.921478	0.0663943	1.12763	1.07692	1.04709	22	2	1
PC aa C36:0	0.2805						0.897571	0.0473822
PC aa C36:1	8.645	0.0774885	1.04559	0.0708869	1.0106	0.0844392	0.92541	0.0707248	1.05001	1.02481	1.02458	23	2	0
PC aa C36:2	9.53833	0.0848789	1.00917	0.0678122	0.976062	0.0684034	0.976465	0.0366362	1.08869	1.04784	1.03899	22	3	0
PC aa C36:3	2.10667	0.0855836	1.00597	0.0698161	0.975949	0.0789414	0.970163	0.0476297	1.11666	1.06349	1.05	21	4	0
PC aa C36:4	0.661833	0.0912967	0.915135	0.139849	0.901032	0.189608	0.963541	0.050616	1.17523	1.0615	1.10715	22	2	1
PC aa C36:5	0.0521667	0.128544					0.957018	0.070634	1.09462	1.08487	1.00899	21	1	2
PC aa C36:6	0.0326667	0.0715742					0.910119	0.0766848	0.989306	0.968421	1.02157	14	1	0
PC aa C38:0	0.403167	0.100023					1.00831	0.073979	0.960479	0.948276	1.01287	11	0	0
PC aa C38:1	0.25075	0.365819					0.840893	0.385952
PC aa C38:3	0.74	0.0887787	1.06622	0.131142	0.990541	0.0938981	0.97242	0.0706404	1.06938	1.04036	1.0279	22	3	0
PC aa C38:4	0.447333	0.128322	1.04117	0.193393	1.0149	0.0934502	0.971433	0.0723766	1.12703	1.06849	1.05478	22	2	1
PC aa C38:5	0.113333	0.116078			1.13235	0.0889359	0.977404	0.0844619	1.17369	1.10929	1.05805	22	2	1
PC aa C38:6	0.0988333	0.12563			1.20911	0.214929	0.981932	0.0953254	1.26123	1.13433	1.11188	19	4	2
PC aa C40:1							0.985863	0.0422701				0	0	0
PC aa C40:2	0.03775	0.0696677					1.0077	0.0860655	1.05182	1.02888	1.0223	11	1	0
PC aa C40:3	0.0526667	0.102367	1.27057	0.262301	1.13291	0.181646	0.925876	0.0399262	1.0952	1.01818	1.07565	20	4	1
PC aa C40:4	0.0573333	0.168985			0.988372	0.108593	1.07508	0.0922347	1.06558	1.0411	1.02352	22	3	0
PC aa C40:5							1.00557	0.0921031	1.09272	1.08738	1.00491	15	2	0
PC aa C40:6							1.01749	0.105538	1.07863	1.07863	1	1	0	0
PC aa C42:0
PC aa C42:1	0.0193333	0.286435			1.51034	0.124424	0.938817	0.106095	0.92747	0.861004	1.0772	16	2	0
PC aa C42:2	0.044	0.176045					0.914361	0.039307	1.05202	1.03774	1.01376	5	0	0
PC aa C42:4	0.021						1.43132	0.157533	0.933802	0.967742	0.964928	5	0	0
PC aa C42:5	0.0146667	0.246463	1.67045	0.441839	1.18182	0.355015	1.09979	0.0225535	1.23276	1	1.23276	13	4	2
PC aa C42:6							1.12642	0.0751772
PC ae C30:0									0.979154	1.01639	0.963361	9	0	0
PC ae C30:1	0.152167	0.134771	1.24699	0.300745	0.955093	0.214902	0.962673	0.12573	1.30766	1.10373	1.18476	15	8	2
PC ae C30:2	0.0146667	0.119399					0.975012	0.0353205	0.896684	0.857143	1.04613	7	0	0
PC ae C32:1	0.1305	0.152623	1.13793	0.163631	1.10089	0.214117	0.909142	0.0600621	1.10049	1.07724	1.02159	21	4	0
PC ae C32:2							0.987719	0.100234	0.979167	0.979167	1	1	0	0
PC ae C34:0	0.1965	0.0384552	1.12935	0.156447	1.01612	0.13711	0.91116	0.0675677	1.09414	1.04315	1.04889	21	4	0
PC ae C34:1	0.374667	0.0547684	1.08074	0.146316	0.984875	0.0899631	0.950615	0.0624951	1.07104	1.02957	1.04028	22	3	0
PC ae C34:2	0.329167	0.0872574	0.983797	0.110682	0.91443	0.118321	0.964072	0.0808086	1.06463	1.02239	1.04132	23	2	0
PC ae C34:3	0.5605	0.0981088	1.11671	0.107605	1.03657	0.0726897	0.93779	0.0798544	1.03057	0.995536	1.0352	22	3	0
PC ae C36:0							1.02408	0.0944066	0.977923	0.949246	1.03021	8	0	0
PC ae C36:1	0.4105	0.0821748	1.14373	0.135741	1.01259	0.0942089	0.977249	0.0295533	1.06298	1.02321	1.03887	22	3	0
PC ae C36:2	0.365	0.0714853	1.11187	0.116084	1.0411	0.127146	0.978116	0.0823812	1.09535	1.02885	1.06464	22	3	0
PC ae C36:3	0.349167	0.115775	1.16802	0.115798	1.13317	0.0939379	0.975706	0.0954968	1.07543	1.02804	1.0461	20	5	0
PC ae C36:4	0.527833	0.0684599	0.990212	0.121224	0.913167	0.112417	0.989461	0.0747904	1.058	1.02218	1.03504	22	3	0
PC ae C36:5	0.297333	0.162534	1.03139	0.13186	0.95852	0.116055	0.952261	0.0875617	1.0379	1.00692	1.03076	21	3	1
PC ae C38:0	0.245333	0.0754535			1.50815	0.0647747	0.872971	0.010481	0.978799	1.00913	0.969941	4	0	0
PC ae C38:1							1.0018	0.0477577	0.433881	0.473118	0.917066	1	1	5
PC ae C38:2	0.0725	0.328699			0.976552	0.094959	1.05058	0.0194789	1.14984	1.00405	1.1452	19	4	2
PC ae C38:3	0.0755	0.158885	1.73951	0.296294	1.33775	0.123822	1.03726	0.0622405	1.05667	1.02847	1.02742	23	2	0
PC ae C38:4	0.637833	0.105267	1.11184	0.113551	1.01907	0.0994375	0.995912	0.0763089	1.07076	1.01687	1.053	20	4	1
PC ae C38:5	0.509	0.133959	1.0573	0.131147	0.968566	0.116105	1.00612	0.0803531	1.05395	1.01389	1.03952	22	2	1
PC ae C38:6	0.0838333	0.0806971	1.13221	0.173318	1.08151	0.196641	0.989061	0.0972726	1.04928	0.977528	1.07341	21	3	1
PC ae C40:1							1.00626	0.107851	0.923159	0.9989	0.924175	5	1	0
PC ae C40:2	0.138833	0.0831821	1.12605	0.174035	1.07563	0.0858258	0.979126	0.0425562	1.05463	1.02955	1.02437	23	2	0
PC ae C40:3	0.0423333	0.161369			1.28504	0.125755	1.04242	0.0442728	1.07596	1	1.07596	21	3	1
PC ae C40:4	0.1518	0.0623914					1.03829	0.0561109	0.985249	1.01754	0.968262	6	0	0
PC ae C40:5	0.346667	0.115077	0.96226	0.115449	0.922115	0.106575	1.0084	0.0504462	1.15457	1.07473	1.07429	20	3	2
PC ae C40:6	0.345333	0.133954	0.893098	0.128878	0.895753	0.0705502	1.02101	0.10495	1.10416	1.027	1.07512	20	3	1
PC ae C42:0
PC ae C42:1							1.01851	0.0446327
PC ae C42:2	0.0266	0.151779					0.945922	0.00920418	1.07751	1.07143	1.00568	14	1	0
PC ae C42:3							1.06371	0.0723528	1.08714	1.08602	1.00103	12	1	0
PC ae C42:4							1.1283	0.0933851
PC ae C42:5							1.00784	0.100176
PC ae C44:3							0.955416	0.0808523	1.02326	1.02326	1	2	0	0
PC ae C44:4							1.03441	0.0779155	1.19048	1.19048	1	1	0	0
PC ae C44:5	0.0566667	0.190937			1.43294	0.188065	0.976364	0.0783957	0.902673	0.862745	1.04628	7	2	0
PC ae C44:6							1.10431	0.1289	0.957055	0.957055	1	1	0	0
SM (OH) C14:1	0.114333	0.0694588			1.22799	0.0891879	0.731478	0.0753942	1.24557	1.21447	1.02561	17	7	0
SM (OH) C16:1	0.150333	0.0567038	1.38636	0.157075	1.22616	0.0637903	0.747141	0.0679812	1.28226	1.26667	1.01231	15	10	0
SM (OH) C22:1	1.68833	0.0622808	1.28633	0.119473	1.14472	0.0276646	0.827743	0.0953685	1.38078	1.38298	0.99841	11	13	1
SM (OH) C22:2	0.230333	0.0651905	1.34262	0.148684	1.19826	0.0880368	0.784827	0.0848712	1.36849	1.37129	0.997959	9	15	1
SM (OH) C24:1	0.287	0.0796684	1.27003	0.166594	1.08827	0.0530235	0.873856	0.0582575	1.36301	1.35961	1.0025	11	13	1
SM C16:0	3.41333	0.0712262	1.35205	0.133971	1.18457	0.0379834	0.720987	0.0463985	1.28276	1.27778	1.0039	15	10	0
SM C16:1	0.109333	0.103748			1.32622	0.0840135	0.731196	0.054518	1.25428	1.21711	1.03054	17	8	0
SM C18:0	4.355	0.0603471	1.32817	0.122793	1.18102	0.0419108	0.791941	0.0820405	1.29819	1.29176	1.00498	13	11	1
SM C18:1	0.224667	0.0567689	1.38576	0.156256	1.20623	0.054182	0.744762	0.0777933	1.28895	1.27404	1.01171	13	11	1
SM C20:2	0.0271667	0.156892	1.55521	0.268563	1.23926	0.269409	0.738967	0.134413	1.28718	1.22034	1.05477	15	8	2
SM C22:3	0.0375	0.256749	1.65556	0.349231	1.28889	0.311217	0.720802	0.353725
SM C24:0	10.4733	0.0702329	1.25589	0.115169	1.1289	0.0490662	0.912705	0.0895181	1.36872	1.33918	1.02206	11	13	1
SM C24:1	6.24167	0.0626139	1.2713	0.124817	1.13271	0.0488582	0.838775	0.0879799	1.36336	1.35806	1.0039	11	13	1
SM C26:0	0.140667	0.0981626	1.17476	0.184673	1.11137	0.115115	0.940534	0.102142	1.36572	1.27839	1.06831	13	11	1
SM C26:1	0.128167	0.090778	1.27243	0.172118	1.15995	0.0787503	0.930782	0.108352	1.38954	1.36842	1.01544	11	13	1
TG(14:0_32:2)	239.55	0.0739947	1.29587	0.137276	1.13936	0.066057	1.25291	0.0944674	0.884816	0.823821	1.07404	18	6	1
TG(14:0_34:0)	64.4833	0.0685892	2.30253	0.315275	1.61592	0.0685089	1.334	0.126053	0.756825	0.734554	1.03032	15	9	1
TG(14:0_34:1)	489.9	0.0891989	1.4677	0.168407	1.24338	0.073333	1.26261	0.0946695	0.849234	0.792009	1.07225	16	8	1
TG(14:0_34:2)	298.05	0.085281	1.32981	0.133067	1.17944	0.07847	1.23339	0.0752986	0.894054	0.820667	1.08942	15	9	1
TG(14:0_34:3)	43.7833	0.0911122	1.22212	0.127433	1.09098	0.0722023	1.20382	0.0820544	0.949537	0.847914	1.11985	17	6	2
TG(14:0_35:1)	12.9167	0.0944918	1.44626	0.174509	1.24413	0.0637463	1.24737	0.0631384	0.928941	0.849462	1.09356	19	5	1
TG(14:0_35:2)	10.8467	0.0838647	1.25776	0.128561	1.11955	0.0699801	1.21587	0.0683655	0.936582	0.868421	1.07849	15	8	2
TG(14:0_36:1)	116.15	0.0766546	1.3832	0.146417	1.21452	0.0895719	1.22129	0.0672368	0.870118	0.814059	1.06886	15	9	1
TG(14:0_36:2)	314.633	0.074872	1.24613	0.1409	1.09408	0.0778051	1.17243	0.0454954	0.949282	0.903614	1.05054	16	7	2
TG(14:0_36:3)	255.867	0.0987084	1.20463	0.139895	1.06839	0.0841042	1.16738	0.0470507	1.00078	0.890533	1.1238	18	5	2
TG(14:0_36:4)	89.5167	0.0886606	1.1711	0.122304	1.05008	0.0771023	1.16887	0.0527515	1.02845	0.888493	1.15752	18	5	2
TG(14:0_38:4)	10.8017	0.0947604	1.12668	0.126273	1.02669	0.112518	1.13797	0.036426	1.00385	0.898844	1.11683	18	5	2
TG(14:0_38:5)	6.24	0.10797	1.1847	0.150374	1.04594	0.126905	1.13883	0.0430283	1.01051	0.88	1.14831	17	6	2
TG(14:0_39:3)									1.00386	0.897106	1.119	16	7	2
TG(16:0_28:1)	164.417	0.0935842	1.26082	0.143606	1.1035	0.0790932	1.28238	0.111785	0.915517	0.825922	1.10848	18	5	2
TG(16:0_28:2)	63.5333	0.0990164	1.22232	0.153452	1.06611	0.0869268	1.2669	0.110921	0.965044	0.865786	1.11464	18	5	2
TG(16:0_30:2)	244.483	0.0844721	1.25779	0.135973	1.11023	0.0745596	1.25443	0.0921972	0.910885	0.838196	1.08672	18	5	2
TG(16:0_32:0)	80.4167	0.0557477	2.34207	0.307464	1.66756	0.0890207	1.24759	0.074017	0.709791	0.676712	1.04888	12	12	1
TG(16:0_32:1)	429.4	0.0886732	1.46417	0.166506	1.25198	0.0965904	1.22539	0.0731719	0.848634	0.78032	1.08755	16	8	1
TG(16:0_32:2)	235.3	0.0859307	1.34445	0.143383	1.18232	0.0836902	1.23037	0.0694991	0.898252	0.837306	1.07279	16	8	1
TG(16:0_32:3)	25.8	0.0888941	1.25953	0.141579	1.10853	0.0653014	1.1891	0.0698704	0.956024	0.88122	1.08489	18	5	2
TG(16:0_33:1)	21.3	0.0862624	1.4689	0.15864	1.26761	0.0838052	1.21799	0.0484277	0.878814	0.802326	1.09533	16	8	1
TG(16:0_33:2)	10.5933	0.0806472	1.3053	0.151608	1.12933	0.0798991	1.15156	0.0412933	0.914145	0.840237	1.08796	15	8	2
TG(16:0_34:0)	63.9333	0.05095	2.12252	0.291039	1.54171	0.0836063	1.19472	0.0318775	0.744514	0.70669	1.05352	13	10	2
TG(16:0_34:1)	461.433	0.0979096	1.53325	0.166216	1.31489	0.0921653	1.17145	0.0363879	0.847068	0.812963	1.04195	17	7	1
TG(16:0_34:2)	352.2	0.0929206	1.37498	0.143406	1.19875	0.0712532	1.11625	0.0278601	0.903254	0.876047	1.03106	15	9	1
TG(16:0_34:3)	61.05	0.0876339	1.3478	0.156613	1.15861	0.0824486	1.09414	0.0281437	0.969769	0.889395	1.09037	16	7	2
TG(16:0_34:4)	5.68667	0.112679	1.1398	0.113657	1.04865	0.0753953	1.05386	0.0224856	1.01313	0.873563	1.15977	17	6	2
TG(16:0_35:1)	17.1667	0.108147	1.49704	0.176745	1.28	0.102245	1.17801	0.0422236	0.895359	0.818841	1.09345	19	5	1
TG(16:0_35:2)	16.6333	0.111614	1.31107	0.135216	1.16774	0.106728	1.11279	0.0489952	0.926637	0.868069	1.06747	16	8	1
TG(16:0_35:3)	5.58	0.133932	1.27225	0.154121	1.11529	0.104619	1.14407	0.0409314	0.966901	0.916129	1.05542	16	7	2
TG(16:0_36:2)	744.317	0.0874506	1.22683	0.13362	1.10186	0.0833238	1.07348	0.056951	1.00635	0.987572	1.01901	19	4	2
TG(16:0_36:3)	563.967	0.0940059	1.195	0.124653	1.07093	0.0936957	1.04551	0.0261643	1.06993	0.994537	1.07581	19	4	2
TG(16:0_36:4)	189.917	0.0866987	1.13813	0.140653	1.00202	0.0810837	1.03832	0.0107988	1.03553	0.926882	1.11722	17	6	2
TG(16:0_36:5)	24.0667	0.0816211	1.13989	0.134546	1.01939	0.0675533	1.09092	0.0236757	1.05558	0.909301	1.16087	16	7	2
TG(16:0_36:6)	2.41167	0.0999444	1.22046	0.158244	1.05736	0.0865948	1.08482	0.00659091	1.05074	0.940171	1.1176	18	5	2
TG(16:0_37:3)	1.90833	0.133944	1.25821	0.18393	1.11249	0.136206	1.17417	0.159488	1.05236	0.96729	1.08794	17	6	2
TG(16:0_38:1)	5.64	0.110784	1.56619	0.15032	1.40366	0.133512	1.19278	0.0861876	0.848078	0.771429	1.09936	19	5	1
TG(16:0_38:2)	12.6333	0.116621	1.34235	0.16853	1.15172	0.0785733	1.17682	0.0749675	0.910976	0.855835	1.06443	17	7	1
TG(16:0_38:3)	17.8667	0.104331	1.1715	0.141729	1.0319	0.0624955	1.0681	0.0399646	0.973432	0.949904	1.02477	18	5	2
TG(16:0_38:4)	13.6167	0.103173	1.14853	0.131817	1.04064	0.128392	1.06876	0.0432711	1.01466	0.964824	1.05166	17	6	2
TG(16:0_38:5)	7.75667	0.106404	1.14181	0.161229	0.998711	0.105678	1.02162	0.0264149	1.04712	0.943396	1.10995	18	5	2
TG(16:0_38:6)	3.25833	0.0949011	1.10179	0.125461	1.00972	0.077445	0.973796	0.0109913	1.05377	0.942857	1.11764	18	5	2
TG(16:0_38:7)	0.776	0.0810771	1.69663	0.332607	1.25086	0.112883	1.08373	0.0223599	1.08924	0.966038	1.12753	19	4	2
TG(16:0_40:6)	2.98167	0.10515	1.15134	0.154459	1.02068	0.133224	0.992652	0.0120947	1.03974	0.975248	1.06613	18	5	2
TG(16:0_40:7)	2.65833	0.107652			0.966771	0.0729611	1.05505	0.0526289	1.06181	1.0069	1.05454	17	6	2
TG(16:0_40:8)	1.2965	0.130041	1.25202	0.180586	1.12534	0.12714	1.04585	0.0178711	0.991362	0.941576	1.05287	16	7	2
TG(16:1_28:0)	56.15	0.0860824	1.34951	0.139371	1.1867	0.0734581	1.26388	0.110919	0.862072	0.788957	1.09267	15	9	1
TG(16:1_30:1)	43.4833	0.113742	1.23572	0.152666	1.07244	0.0833135	1.22452	0.103296	1.00385	0.876636	1.14512	17	6	2
TG(16:1_32:0)	37.6	0.0678687	1.46609	0.171128	1.25	0.0884042	1.21661	0.0468489	0.86267	0.804067	1.07288	15	9	1
TG(16:1_32:1)	66.9167	0.0925243	1.24969	0.151001	1.08095	0.080435	1.17175	0.0392642	0.975212	0.90183	1.08137	17	6	2
TG(16:1_32:2)	26.4833	0.10071	1.19352	0.140403	1.04846	0.0834312	1.18425	0.0631405	1.00178	0.865942	1.15687	17	6	2
TG(16:1_33:1)	3.73667	0.0955763	1.26695	0.124889	1.13559	0.0951763	1.14707	0.0455844	0.991139	0.925373	1.07107	16	7	2
TG(16:1_34:0)	28.7167	0.0906312	1.52162	0.183412	1.27104	0.0938091	1.15566	0.0384914	0.884806	0.820513	1.07836	15	9	1
TG(16:1_34:1)	130.217	0.0880159	1.23467	0.142137	1.08255	0.0547906	1.09906	0.0321562	0.973171	0.921756	1.05578	16	7	2
TG(16:1_34:2)	63.1333	0.0913524	1.18295	0.132528	1.05649	0.0765822	1.08961	0.0166325	1.0142	0.91221	1.1118	17	6	2
TG(16:1_34:3)	7.61333	0.0951807	1.16222	0.13317	1.03284	0.0909463	1.06579	0.0238954	1.03822	0.897084	1.15732	15	8	2
TG(16:1_36:1)	26.9667	0.0975966	1.20349	0.135224	1.09271	0.104416	1.13233	0.0426197	0.97098	0.942935	1.02974	14	9	2
TG(16:1_36:2)	52.5833	0.0969062	1.19572	0.134878	1.05547	0.0758214	1.06016	0.0285943	1.0195	0.941456	1.0829	17	6	2
TG(16:1_36:3)	36.5667	0.104789	1.17081	0.126784	1.05469	0.0842863	1.07425	0.00733512	1.04738	0.90499	1.15733	17	6	2
TG(16:1_36:4)	11.75	0.0966997	1.11986	0.112152	1.03404	0.0701918	1.03865	0.0111393	1.05591	0.902778	1.16963	16	7	2
TG(16:1_36:5)	1.73167	0.100714	1.11983	0.132203	1.00962	0.0685354	1.02168	0.0327206	1.04786	0.874286	1.19853	14	9	2
TG(16:1_38:3)	1.78167	0.100178	1.12301	0.121283	1.02058	0.0600168	1.06818	0.0430876	1.01875	0.970284	1.04995	16	7	2
TG(16:1_38:4)	1.32	0.105082	1.12437	0.226211	0.967172	0.104441	1.01625	0.045017	1.05106	0.925743	1.13537	17	6	2
TG(16:1_38:5)	0.8015	0.138767	1.01539	0.195759	0.934914	0.134236	0.971983	0.0460186	1.04196	0.944068	1.10369	17	6	2
TG(17:0_32:1)	14.7167	0.0982266	1.44462	0.16201	1.24711	0.0864078	1.23083	0.0735838	0.873401	0.812412	1.07507	15	9	1
TG(17:0_34:1)	20.0167	0.0867273	1.51811	0.16404	1.29892	0.0688021	1.1879	0.0533116	0.859466	0.8	1.07433	17	7	1
TG(17:0_34:2)	14.7833	0.100461	1.31308	0.130882	1.16505	0.0630035	1.12403	0.0519819	0.907027	0.820728	1.10515	16	8	1
TG(17:0_34:3)	2.45667	0.11777	1.16604	0.156309	1.05156	0.132332	1.09038	0.0532185	0.944615	0.877778	1.07614	14	9	2
TG(17:0_36:3)	12.2833	0.0814789	1.0884	0.108809	0.999729	0.0877426	1.04775	0.0343728	1.00241	0.991984	1.01051	18	5	2
TG(17:0_36:4)	3.82167	0.061687	1.21893	0.15615	1.07283	0.06731	1.06498	0.0101267	1.02705	0.930657	1.10357	18	5	2
TG(17:1_32:1)	6.91667	0.1047	1.24892	0.131347	1.10988	0.0951617	1.16005	0.0417618	0.983051	0.911234	1.07881	16	7	2
TG(17:1_34:1)	13	0.125929	1.29327	0.163222	1.12179	0.0951041	1.07895	0.0321076	0.976185	0.968	1.00846	16	7	2
TG(17:1_34:2)	6.52	0.0819139	1.25371	0.151587	1.11043	0.089513	1.11667	0.0280728	1.01106	0.94382	1.07124	17	6	2
TG(17:1_34:3)	0.955833	0.149164	1.19128	0.198663	0.994595	0.154611	1.07163	0.023885	1.02025	0.928753	1.09852	16	7	2
TG(17:1_36:3)	4.21167	0.111846	1.19846	0.142144	1.06925	0.0795657	1.06573	0.0367695	1.07403	0.924419	1.16185	17	6	2
TG(17:1_36:4)	1.395	0.125786	1.23602	0.182286	1.04014	0.10721	1.05881	0.0453523	1.07892	0.904512	1.19282	17	6	2
TG(17:1_36:5)	0.239167	0.197985			1.40906	0.155881	1.26944	0.108571	0.935482	0.722222	1.29528	8	14	3
TG(17:1_38:5)									0.777778	0.777778	1	1	0	0
TG(17:1_38:6)									0.684411	0.628743	1.08854	3	6	0
TG(17:1_38:7)									0.71664	0.615079	1.16512	3	9	5
TG(17:2_34:2)	0.591333	0.0884729	1.35344	0.298218	1.06933	0.142764	1.02453	0.048936	1.27348	1.02571	1.24156	17	5	3
TG(17:2_34:3)	0.1965	0.141206	3.31425	0.479252	2.15437	0.226174	1.27459	0.130809	0.998504	0.763699	1.30746	9	12	4
TG(17:2_36:2)	0.474667	0.168643	1.2486	0.2237	1.06812	0.107679	1.00959	0.0352038	1.25134	0.982632	1.27345	16	5	3
TG(17:2_36:3)	0.1965	0.102377			1.35878	0.155167	1.32528	0.107064	1.24516	0.956938	1.3012	16	5	4
TG(17:2_36:4)	0.480833	0.205829	3.32392	0.368901	2.23709	0.151318	1.72527	0.126688	1.13465	0.848624	1.33705	9	10	6
TG(17:2_38:5)					2.06044	0.181373	1.3873	0.184634	0.890101	0.702929	1.26628	7	9	7
TG(17:2_38:6)					2.48611	0.106281	1.54812	0.294231	0.870448	0.583871	1.49082	5	12	6
TG(17:2_38:7)							1.17119	0.160778	0.820482	0.619287	1.32488	4	11	7
TG(18:0_30:0)	49.95	0.0609707	2.43961	0.314522	1.71772	0.0873675	1.46198	0.163622	0.722134	0.701613	1.02925	13	11	1
TG(18:0_30:1)	136.067	0.0838568	1.3189	0.158158	1.1367	0.0818593	1.2197	0.0618045	0.879801	0.840136	1.04721	15	9	1
TG(18:0_32:0)	28.3667	0.0681632	2.59577	0.371055	1.68978	0.0750425	1.3132	0.0972431	0.682296	0.689655	0.989329	12	11	2
TG(18:0_32:1)	160.417	0.0884346	1.40213	0.167069	1.2079	0.113135	1.18995	0.0688055	0.852924	0.771722	1.10522	16	8	1
TG(18:0_32:2)	118.417	0.0775602	1.29782	0.139308	1.13892	0.0746007	1.19756	0.0519151	0.915427	0.857278	1.06783	18	6	1
TG(18:0_34:2)	203.35	0.0896611	1.3814	0.132255	1.22482	0.0724154	1.178	0.0522411	0.884419	0.788506	1.12164	13	11	1
TG(18:0_34:3)	30.1333	0.0845729	1.28014	0.141669	1.13164	0.0729492	1.12279	0.0448409	0.958896	0.945409	1.01427	18	5	2
TG(18:0_36:1)	69.3167	0.129085	1.26064	0.157898	1.1195	0.131256	1.14381	0.0516377	0.878401	0.819527	1.07184	19	5	1
TG(18:0_36:2)	108.483	0.0904707	1.18497	0.138773	1.05177	0.0948014	1.12362	0.0599887	0.933181	0.928302	1.00526	16	7	2
TG(18:0_36:3)	110.817	0.120473	1.1983	0.111849	1.08889	0.0651165	1.09784	0.0427286	0.988342	0.975887	1.01276	18	5	2
TG(18:0_36:4)	43.2833	0.101345	1.11302	0.120509	1.01348	0.0753959	1.06136	0.0335316	1.03074	0.952555	1.08208	18	5	2
TG(18:0_36:5)	6.83333	0.0847299	1.12622	0.130906	1	0.0845781	1.08412	0.0561207	1.04313	0.944942	1.10391	18	5	2
TG(18:0_38:6)	1.55333	0.121649	1.15123	0.247624	0.97897	0.106178	0.958101	0.0477941	0.999404	0.904	1.10554	16	7	2
TG(18:0_38:7)	0.196667	0.335927			1.73492	0.195317	0.852957	0.231529	0.930581	0.846337	1.09954	14	7	3
TG(18:1_26:0)	695.517	0.0673821	1.41557	0.155875	1.21866	0.0803024	1.31809	0.119304	0.9047	0.835353	1.08302	18	6	1
TG(18:1_28:1)	120.85	0.0994424	1.21363	0.142652	1.06744	0.0762312	1.22773	0.0971658	1.03608	0.897248	1.15473	15	8	2
TG(18:1_30:0)	666.683	0.0778017	1.49783	0.17176	1.27207	0.0790218	1.27236	0.0891118	0.860396	0.780909	1.10179	15	9	1
TG(18:1_30:1)	542.283	0.0797622	1.28199	0.151059	1.11578	0.0861552	1.24295	0.0882247	1.00631	0.903902	1.1133	17	6	2
TG(18:1_30:2)	254.483	0.0974788	1.21635	0.148512	1.06359	0.0852924	1.2337	0.0887024	1.04287	0.912612	1.14273	16	7	2
TG(18:1_31:0)	35	0.0889852	1.44357	0.168002	1.23238	0.0868784	1.23832	0.0570186	0.889851	0.827759	1.07501	17	7	1
TG(18:1_32:0)	469.667	0.0925624	1.53286	0.181003	1.28644	0.0868692	1.14962	0.0507408	0.856825	0.784189	1.09263	17	7	1
TG(18:1_32:1)	881.217	0.0884843	1.30621	0.151681	1.13143	0.0781817	1.17808	0.0574895	0.996203	0.926617	1.0751	19	4	2
TG(18:1_32:2)	396.917	0.0854283	1.2207	0.12364	1.09057	0.0722449	1.18528	0.0545781	1.01519	0.91333	1.11152	18	5	2
TG(18:1_32:3)	41.8333	0.105836	1.17271	0.142749	1.03267	0.0865629	1.17334	0.068182	1.04077	0.901111	1.15499	18	5	2
TG(18:1_33:0)	32.75	0.094227	1.46158	0.143667	1.2743	0.0696896	1.19099	0.0648227	0.897179	0.815235	1.10052	19	5	1
TG(18:1_33:1)	56.15	0.0883445	1.21297	0.137159	1.065	0.0655723	1.12739	0.0363926	0.988102	0.939655	1.05156	17	6	2
TG(18:1_33:2)	19.3833	0.101696	1.17309	0.138604	1.03835	0.088979	1.1243	0.0482825	1.01031	0.927928	1.08878	17	6	2
TG(18:1_33:3)	2.30667	0.0714288	1.2547	0.166527	1.09104	0.107378	1.1548	0.0443066	0.99074	0.901786	1.09864	17	6	2
TG(18:1_34:1)	1826.52	0.0937013	1.38507	0.154235	1.20282	0.0811099	1.15348	0.0325139	1.24684	1.20687	1.03312	16	7	2
TG(18:1_34:2)	936.683	0.0958338	1.27038	0.155104	1.09674	0.0781168	1.11039	0.0321361	1.20492	1.11956	1.07625	16	7	2
TG(18:1_34:3)	123.767	0.0942632	1.16328	0.123774	1.03851	0.0809408	1.09529	0.0276561	1.04221	0.915467	1.13844	17	6	2
TG(18:1_34:4)	8.27667	0.100317	1.162	0.164792	0.997986	0.0698244	1.07627	0.0268001	1.05797	0.912	1.16005	18	5	2
TG(18:1_35:2)	25.4	0.100251	1.14272	0.132096	1.01575	0.0745154	1.08815	0.0146317	1.02754	0.974713	1.0542	18	5	2
TG(18:1_35:3)	5.59	0.091574	1.21795	0.131162	1.10018	0.120206	1.1055	0.0535805	1.04084	0.94359	1.10306	17	6	2
TG(18:1_36:0)	32.4667	0.13598	1.31301	0.137162	1.17351	0.0925285	1.09545	0.0603789	0.906896	0.875648	1.03569	18	6	1
TG(18:1_36:1)	191.8	0.0822097	1.20338	0.146683	1.06552	0.105503	1.08684	0.0409049	0.966149	0.969388	0.996659	17	6	2
TG(18:1_36:2)	419	0.101884	1.29956	0.143073	1.15044	0.104364	1.06465	0.0478195	1.04577	1.01023	1.03518	18	5	2
TG(18:1_36:3)	330.517	0.122967	1.14107	0.137023	1.00661	0.0709131	1.0684	0.0312868	1.10531	1.0594	1.04334	19	4	2
TG(18:1_36:4)	136.167	0.110906	1.12528	0.124968	1.01371	0.0903712	1.07339	0.0310905	1.0733	0.951038	1.12856	17	6	2
TG(18:1_36:5)	22.55	0.0976718	1.09608	0.102543	1.01109	0.0710472	1.07628	0.0254568	1.09292	0.950649	1.14966	17	6	2
TG(18:1_36:6)	3.11833	0.0756547	1.23183	0.147604	1.09888	0.0463509	1.15798	0.030063	1.07465	0.938931	1.14455	18	5	2
TG(18:1_38:5)	7.85833	0.124019	1.15811	0.12318	1.03839	0.0794208	1.03307	0.0366853	1.05901	0.957684	1.10581	18	5	2
TG(18:1_38:6)	3.54167	0.112168	1.12365	0.129057	1.01553	0.0961482	1.05653	0.0553789	1.06863	0.956044	1.11776	17	6	2
TG(18:1_38:7)	0.999167	0.15127	1.31184	0.235723	1.1216	0.0949909	0.954381	0.0673201	1.02824	0.938596	1.09551	17	6	2
TG(18:2_28:0)	542.017	0.0917853	1.32285	0.146261	1.15482	0.0858587	1.28462	0.105676	0.907204	0.843111	1.07602	18	6	1
TG(18:2_30:0)	427.65	0.0987072	1.35432	0.147782	1.1776	0.0864735	1.23933	0.0799899	0.907687	0.840504	1.07993	17	7	1
TG(18:2_30:1)	293.85	0.0882364	1.20214	0.1466	1.04929	0.084601	1.22339	0.0902088	1.0386	0.902911	1.15028	16	7	2
TG(18:2_31:0)	13.6167	0.100847	1.36628	0.154246	1.18237	0.0837455	1.27091	0.103576	0.934313	0.866667	1.07805	16	7	2
TG(18:2_32:0)	313.533	0.082064	1.44368	0.155036	1.24134	0.0664414	1.161	0.0343466	0.901768	0.804149	1.12139	16	8	1
TG(18:2_32:1)	484.167	0.0898372	1.20775	0.133732	1.07367	0.0775362	1.16781	0.049927	1.01594	0.930219	1.09215	18	5	2
TG(18:2_32:2)	203.167	0.1182	1.1751	0.121295	1.05447	0.0770274	1.19179	0.0587843	1.03867	0.896745	1.15827	18	5	2
TG(18:2_33:0)	22.25	0.0893806	1.33895	0.138327	1.18352	0.0926043	1.15973	0.0576301	0.928879	0.835796	1.11137	18	6	1
TG(18:2_33:1)	28.1	0.101233	1.14932	0.145526	1.01186	0.090015	1.1191	0.039987	1.01568	0.945455	1.07427	17	6	2
TG(18:2_33:2)	8.775	0.0902194	1.13837	0.12595	1.02412	0.086477	1.12813	0.0414255	1.02853	0.895141	1.14902	17	6	2
TG(18:2_34:0)	301.033	0.103602	1.3498	0.148183	1.18093	0.0995254	1.1469	0.0318573	0.923785	0.839716	1.10012	16	8	1
TG(18:2_34:1)	911.217	0.0789798	1.30104	0.151987	1.12739	0.0787653	1.13014	0.0276225	1.20171	1.10901	1.08358	16	7	2
TG(18:2_34:2)	455.667	0.101968	1.16533	0.121254	1.04426	0.0706802	1.09217	0.0215367	1.12478	1.02689	1.09533	18	5	2
TG(18:2_34:3)	55.3167	0.0947757	1.15246	0.121762	1.03947	0.0723528	1.08319	0.0314007	1.06394	0.909274	1.1701	17	6	2
TG(18:2_34:4)	3.75333	0.11307	1.10879	0.119899	1.02309	0.0949575	1.07617	0.0503421	1.05395	0.892894	1.18038	16	7	2
TG(18:2_35:1)	21.4167	0.0941023	1.11833	0.119189	1.01759	0.0923579	1.08788	0.0409769	1.04379	0.985154	1.05952	18	5	2
TG(18:2_35:2)	10.1367	0.0972642	1.14535	0.138328	1.03288	0.098481	1.11174	0.0246859	1.0507	0.929448	1.13046	17	6	2
TG(18:2_35:3)	2.83667	0.13565	1.14219	0.134708	1.01645	0.0614829	1.09053	0.0685008	1.04789	0.927273	1.13008	17	6	2
TG(18:2_36:0)	21.8667	0.126526	1.27515	0.152113	1.12652	0.119592	1.0827	0.0411159	0.940231	0.892388	1.05361	18	5	2
TG(18:2_36:1)	135.533	0.0937633	1.19515	0.128853	1.06468	0.0823091	1.09885	0.0449307	1.01036	0.991029	1.0195	18	5	2
TG(18:2_36:2)	226.883	0.124415	1.12202	0.124221	1.00184	0.0618404	1.0587	0.036113	1.0554	0.950838	1.10997	18	5	2
TG(18:2_36:3)	186.333	0.0725105	1.14123	0.129482	1.0195	0.0793056	1.08773	0.0200426	1.09076	0.980274	1.11271	18	5	2
TG(18:2_36:4)	79.75	0.0868767	1.12633	0.122481	1.02278	0.0966643	1.10933	0.0181856	1.09646	0.964964	1.13627	16	7	2
TG(18:2_36:5)	14.7333	0.088357	1.06997	0.104847	0.976471	0.0723889	1.04257	0.032159	1.10837	0.953712	1.16217	17	6	2
TG(18:2_38:4)	5.94833	0.152228	1.08336	0.0902673	1.01373	0.0747778	1.05614	0.0342902	1.06672	0.969819	1.09992	17	6	2
TG(18:2_38:5)	3.46167	0.143644	1.12241	0.180578	0.995667	0.138132	0.98307	0.0257533	1.07337	0.972509	1.10371	17	6	2
TG(18:2_38:6)	2.30667	0.0813213	1.10423	0.151345	0.975434	0.103776	0.980614	0.00220115	1.06269	0.964286	1.10205	16	7	2
TG(18:3_30:0)	33.65	0.09188	1.26436	0.138825	1.11441	0.082744	1.24426	0.0956805	0.930268	0.850679	1.09356	17	6	2
TG(18:3_32:0)	26.3667	0.094943	1.36362	0.148816	1.17952	0.0632387	1.1705	0.049565	0.929203	0.830368	1.11903	15	8	2
TG(18:3_32:1)	44.0167	0.0753961	1.15581	0.130416	1.02613	0.0807516	1.19178	0.0623399	1.04164	0.90067	1.15652	18	5	2
TG(18:3_33:2)	0.412	0.135922			0.96521	0.096081	1.18572	0.0904564	1.04082	0.858473	1.21241	12	10	2
TG(18:3_34:0)	23.4167	0.0914883	1.24288	0.118367	1.13452	0.0893822	1.14116	0.0430537	0.945755	0.862295	1.09679	18	5	2
TG(18:3_34:1)	88.4167	0.091536	1.16541	0.123264	1.04807	0.0888796	1.12834	0.0362193	1.03648	0.93475	1.10883	17	6	2
TG(18:3_34:2)	37	0.0935307	1.13378	0.110035	1.03063	0.0772007	1.14438	0.0373411	1.06022	0.912263	1.16219	17	6	2
TG(18:3_34:3)	4.43333	0.106495	1.13477	0.133303	1.00677	0.0430187	1.14177	0.0308425	1.07993	0.904968	1.19333	17	6	2
TG(18:3_35:2)	1.265	0.0933677	1.12207	0.203052	0.978656	0.11279	1.15352	0.0327355	1.05534	0.930781	1.13383	16	7	2
TG(18:3_36:1)	11.1617	0.0744219	1.12185	0.153521	0.998357	0.0630933	1.10608	0.042062	1.02994	0.979695	1.05129	18	5	2
TG(18:3_36:2)	23.7167	0.096571	1.08784	0.112035	0.993675	0.0684033	1.09761	0.0287533	1.07275	0.925439	1.15918	17	6	2
TG(18:3_36:3)	18.9833	0.115815	1.11058	0.124518	0.995961	0.0895791	1.0955	0.0227821	1.09756	0.948187	1.15753	17	6	2
TG(18:3_36:4)	8.51333	0.106338	1.0835	0.11565	0.977682	0.0796282	1.09744	0.0424122	1.11761	0.945312	1.18227	18	4	3
TG(18:3_38:5)	0.303167	0.174022			1.23474	0.255104	1.06886	0.0959921	1.06825	0.941553	1.13456	16	6	2
TG(18:3_38:6)	0.183333	0.188814					1.12289	0.176266	1.00299	0.852706	1.17624	12	9	3
TG(20:0_32:3)	2.43	0.1133	1.18484	0.169672	1.0535	0.145908	1.11868	0.0858844	1.01607	0.922356	1.1016	17	6	2
TG(20:0_32:4)	1.78667	0.0923536	1.14538	0.150289	1.04776	0.0571157	1.12354	0.100346	1.03394	0.931715	1.10972	17	6	2
TG(20:0_34:1)	3.185	0.0841245	1.61224	0.204099	1.35113	0.149487	0.959155	0.00957941	0.954547	0.897887	1.0631	18	6	1
TG(20:1_24:3)
TG(20:1_26:1)	0.666	0.103767					1.06814	0.247612
TG(20:1_30:1)	7.58	0.0783601	1.25022	0.138572	1.10862	0.0853148	1.18592	0.0384529	0.970373	0.922764	1.05159	18	5	2
TG(20:1_31:0)									0.840885	0.753846	1.11546	18	6	1
TG(20:1_32:1)	11.4233	0.102001	1.22534	0.134538	1.10622	0.0949376	1.1219	0.0487749	0.9395	0.909953	1.03247	17	6	2
TG(20:1_32:2)	6.29	0.085236	1.21145	0.195265	1.0106	0.10453	1.13537	0.0436787	0.984041	0.911004	1.08017	16	6	2
TG(20:1_32:3)	0.764667	0.161813	1.14178	0.18693	1.01395	0.0893826	1.11662	0.0965886	1.01887	0.930851	1.09455	15	8	2
TG(20:1_34:0)	2.81667	0.111066	1.68314	0.228732	1.34556	0.127558	1.14709	0.0751125	0.862483	0.795897	1.08366	18	6	1
TG(20:1_34:1)	16.7333	0.116965	1.27241	0.127342	1.14841	0.101074	1.11549	0.0109326	0.947925	0.850877	1.11406	19	4	2
TG(20:1_34:2)	10.745	0.0939995	1.17264	0.12473	1.05631	0.0553624	1.0768	0.0455622	0.990545	0.960443	1.03134	18	5	2
TG(20:1_34:3)	1.78333	0.158273	1.18093	0.13972	1.04785	0.0973631	1.07859	0.0368336	1.00739	0.947368	1.06336	16	7	2
TG(20:2_32:0)	5.90333	0.0716339	1.53317	0.165776	1.31169	0.0741137	1.19438	0.044332	0.858337	0.775934	1.1062	19	5	1
TG(20:2_32:1)	12.1833	0.0765438	1.23557	0.140895	1.09357	0.0598979	1.14175	0.0470455	0.982226	0.959459	1.02373	17	6	2
TG(20:2_34:1)	21.4333	0.0990462	1.2187	0.147308	1.06687	0.0823583	1.11342	0.0512607	0.979856	0.955752	1.02522	19	4	2
TG(20:2_34:2)	9.10667	0.0947949	1.16682	0.14387	1.03697	0.0967711	1.09079	0.0259331	1.0169	0.95189	1.06829	18	5	2
TG(20:2_34:3)	1.95333	0.115553	1.13784	0.14174	1.04488	0.108984	1.09806	0.0759879	1.03298	0.945227	1.09284	16	7	2
TG(20:2_34:4)									0.960289	0.838014	1.14591	12	10	2
TG(20:2_36:5)	0.253333	0.205304			1.10684	0.122653	0.940526	0.187503	0.926801	0.84447	1.09749	13	8	1
TG(20:3_32:0)	6.23333	0.104924	1.24332	0.154738	1.08556	0.0995259	1.06072	0.0373095	0.950002	0.908772	1.04537	18	5	2
TG(20:3_32:1)	8.58667	0.0920567	1.16625	0.151049	1.02329	0.0910546	1.09987	0.0315742	1.02146	0.929348	1.09911	18	5	2
TG(20:3_32:2)	2.955	0.094191	1.13226	0.121962	1.03553	0.108741	1.08976	0.0366776	1.03703	0.900958	1.15103	18	5	2
TG(20:3_34:0)	3.185	0.0758942	1.24307	0.170398	1.07169	0.0713466	1.06662	0.0382985	0.959014	0.922078	1.04006	18	5	2
TG(20:3_34:1)	15.3	0.0974711	1.1902	0.150007	1.04924	0.0938402	1.07014	0.0343129	1.03018	0.957547	1.07586	18	5	2
TG(20:3_34:2)	6.39833	0.113598	1.13662	0.117405	1.05288	0.0963551	1.01829	0.0217223	1.05821	0.950777	1.113	18	5	2
TG(20:3_34:3)	1.18833	0.152722	1.07756	0.145325	1.01346	0.112737	0.996408	0.0422414	1.05167	0.942029	1.11639	17	6	2
TG(20:3_36:3)	3.01167	0.137185	1.05783	0.167413	0.955174	0.0890806	1.00541	0.0202751	1.06265	0.996047	1.06686	18	5	2
TG(20:3_36:4)	0.979167	0.143527	1.11132	0.184491	0.986894	0.095146	0.998774	0.0203646	1.07941	0.983845	1.09713	16	7	2
TG(20:3_36:5)									0.830845	0.813404	1.02144	8	4	0
TG(20:4_30:0)	11.1117	0.0839816	1.22746	0.154115	1.06825	0.0806846	1.13833	0.0628266	1.00949	0.908046	1.11172	18	5	2
TG(20:4_32:0)	10.0567	0.112594	1.16879	0.142204	1.02751	0.0801362	1.04572	0.0312845	0.999798	0.931655	1.07314	17	6	2
TG(20:4_32:1)	9.92833	0.080644	1.15746	0.140784	1.03576	0.083376	1.08882	0.0295618	1.04614	0.902655	1.15896	18	5	2
TG(20:4_32:2)	4.21	0.0861418	1.12639	0.13362	1.00238	0.0922407	1.08818	0.0463299	1.03551	0.908784	1.13945	18	5	2
TG(20:4_33:2)	0.182167	0.119687			1.37786	0.163622	1.29017	0.224966	1.01761	0.85049	1.1965	15	7	2
TG(20:4_34:0)	5.46667	0.0987443	1.15229	0.127385	1.04695	0.102178	1.02966	0.0557629	1.01053	0.976967	1.03436	18	5	2
TG(20:4_34:1)	15.5333	0.096323	1.13374	0.116477	1.02983	0.0967589	1.0042	0.039059	1.06603	0.960326	1.11007	18	5	2
TG(20:4_34:2)	8.55	0.091084	1.06257	0.141609	0.975049	0.119205	0.97477	0.0131541	1.06703	0.968109	1.10218	17	6	2
TG(20:4_34:3)	1.34833	0.130533	1.17478	0.221073	0.988628	0.080774	0.96967	0.0354796	1.07891	0.914858	1.17932	16	6	3
TG(20:4_35:3)							1.06969	0.250582	0.95581	0.84324	1.1335	14	8	2
TG(20:4_36:2)	7.83	0.0836424	1.08599	0.132025	0.973606	0.0632572	0.945224	0.0320828	1.05302	0.963636	1.09276	18	5	2
TG(20:4_36:3)	4.78167	0.110839	1.07407	0.146212	0.955037	0.0908447	0.954688	0.0146711	1.07774	0.981073	1.09853	17	6	2
TG(20:4_36:4)	2.015	0.0989947	1.15687	0.127703	1.04781	0.0651254	0.98256	0.00551663	1.06975	0.965957	1.10745	17	6	2
TG(20:4_36:5)	0.341	0.0837704			0.956012	0.148816	0.930847	0.0462934	1.05991	0.882653	1.20082	14	9	2
TG(20:5_34:0)	0.943	0.110937	1.18142	0.236041	1.00283	0.0930601	1.04163	0.0157473	1.0105	0.925424	1.09193	19	4	2
TG(20:5_34:1)	2.64333	0.0860909	1.09915	0.128112	0.988651	0.0935637	0.986052	0.0256962	1.09701	0.941	1.16579	17	6	2
TG(20:5_34:2)	1.52667	0.119901	1.16539	0.266583	0.953057	0.141028	1.03026	0.067327	1.10945	0.973799	1.1393	17	5	3
TG(20:5_36:2)	1.30833	0.104175	1.20408	0.405416	0.856561	0.189064	0.906553	0.078658	1.05162	0.984615	1.06805	16	7	2
TG(20:5_36:3)	0.758167	0.180244			1.09255	0.213719	0.960567	0.0583833	1.08781	0.925824	1.17496	18	4	3
TG(22:0_32:4)	0.165	0.124619					1.05478	0.275672
TG(22:1_32:5)							1.14008	0.12946	0.998987	0.926312	1.07846	14	4	0
TG(22:2_32:4)	0.1275	0.10414					1.33856	0.207521	0.993135	0.894059	1.11082	11	5	0
TG(22:3_30:2)									0.975729	0.995798	0.979846	10	7	0
TG(22:4_32:0)	0.773833	0.139568	1.27471	0.164723	1.14409	0.139408	0.982637	0.0438207	0.978727	0.933333	1.04864	16	7	2
TG(22:4_32:2)	0.527333	0.0891936	1.39918	0.30727	1.14223	0.0980377	1.01923	0.064851	1.03154	0.895899	1.1514	17	6	2
TG(22:4_34:2)	0.994	0.105801	1.12257	0.182733	0.989269	0.136563	0.903409	0.0088499	1.04649	0.952756	1.09838	17	6	2
TG(22:5_32:0)	2.47667	0.156892	1.18927	0.186786	1.02153	0.0985768	1.00353	0.02621	0.988525	0.913295	1.08237	15	8	2
TG(22:5_32:1)	3.13333	0.11656	1.14402	0.176157	0.980851	0.121931	1.03893	0.0480579	1.04199	0.916849	1.13649	17	6	2
TG(22:5_34:1)	4.41	0.136718	1.09061	0.162112	0.963719	0.0808947	0.975566	0.0461518	1.05119	0.987342	1.06467	18	5	2
TG(22:5_34:2)	2.27	0.107655	1.13756	0.165363	1.01997	0.11561	0.994706	0.020481	1.067	1.0101	1.05633	16	7	2
TG(22:5_34:3)	0.302	0.201013			1.17329	0.182041	1.1033	0.195976	1.02649	0.949686	1.08088	15	8	2
TG(22:6_32:0)	4.75833	0.0847268	1.16427	0.130619	1.05709	0.105342	1.1251	0.0230181	1.00921	0.951613	1.06053	16	7	2
TG(22:6_32:1)	6.41833	0.111712	1.11971	0.13046	1.02155	0.079201	1.10515	0.0510291	1.04249	0.930435	1.12043	17	6	2
TG(22:6_34:1)	12.3333	0.105551	1.10642	0.137161	0.987838	0.0535209	1.03709	0.0390206	1.06024	1	1.06024	18	5	2
TG(22:6_34:2)	6.92833	0.104175	1.06772	0.148777	0.943469	0.0891915	1.03573	0.0240809	1.06642	0.990148	1.07703	17	6	2
TG(22:6_34:3)	1.17233	0.155257	1.05715	0.201798	0.947114	0.123454	1.03323	0.0562557	1.03244	0.926829	1.11394	15	8	2

## Sheet: Table S4
Table S4:	Selectivity and carry-over evaluation using the 25 individual samples and the HMP.
1IS-ratio [%]: median IS signal from 25 HM samples where IS was not added/ median IS signal in 25 samples with IS (should be < 5%; if no ratio is shown, no IS-signal was detectable in samples without IS)
2Selectivity [%]: median (HMP-analyte concentrations without IS)/median (HMP-analyte concentrations with IS); values close to 100% indicate no selectivity issue (no selectivity value indicates that the analyte was not present in the sample).
3carry-over: expressed as % of the metabolite signal in HMP, when ratio of blanks (post-HMP injetcion)/blanks (mean) was <= 1.0, carry-over > 10% was considered critical
4data acquisition was conducted using the Sciex QTRAP 5500
Metabolite	IS	Analysis	IS-ratio	Selectivity	Carry over
1-Met-His	D3-1-Met-His_1	LC-MS		1.08163
3-IAA	D3-C6	LC-MS	0.00315789
3-IPA	D3-C8	LC-MS	0.00162581
3-Met-His	D3-1-Met-His_2	LC-MS	0.0040303	1.07407
5-AVA	D6-GABA	LC-MS	0.00732258
AA	D5-CDCA	LC-MS		0.822535
AABA	D6-GABA	LC-MS	0.00732258	0.894064	0.00513514
AbsAcid	D6-DHEAS	LC-MS	0.0033745
Ac-Orn	D2-AcOrn	LC-MS
AconAcid	13C3-LacAcid	LC-MS		1.26304
ADMA	D7-ADMA-PTC	LC-MS	0.00301365
Ala	D4-Ala-PTC	LC-MS		0.821036
alpha-AAA	D3-alpha-AAA	LC-MS	0.0163871	0.7328
Anserine	D3-1-Met-His_2	LC-MS	0.0040303	1.36821
Arg	15N2-Arg-PTC	LC-MS	0.0139231	1.04035
Asn	15N2-Asn-PTC_2	LC-MS	0.0199045	0.810811
Asp	D3-Asp-PTC	LC-MS	0.0265179	0.966004
BABA	D6-GABA	LC-MS	0.00732258
beta-Ala	D4-b-Ala	LC-MS	0.0139452	0.957121
Betaine	D3-C0	LC-MS	0.0040856
c4-OH-Pro	D3-c4-OH-Pro	LC-MS
CA	D5-CA	LC-MS			0.00327869
Carnosine	13C6-His-PTC	LC-MS
CDCA	D5-CDCA	LC-MS
Choline	D4-Choline	LC-MS	0.0017237	1.01925
Cit	13C-D4-Cit-PTC	LC-MS		0.902903
Cortisol	D4-Cortisol	LC-MS	0.00152924
Cortisone	D7-Cortisone	LC-MS	0.00231298		0.170732
Creatinine	D3-Creatinine	LC-MS		1.0598
Cys	D4-Putrescine-PTC	LC-MS		0.751497
Cystine	D3-Met-PTC_N	LC-MS	0.00517094	0.664537
DCA	D5-CDCA	LC-MS
DHA	D5-CDCA	LC-MS		0.891551
DHEAS	D6-DHEAS	LC-MS	0.0033745
DiCA(12:0)	D5-TCDCA	LC-MS	0.00439837
DiCA(14:0)	D5-CA	LC-MS
DOPA	D3-DOPA-PTC	LC-MS
Dopamine	D4-Dopamine-PTC	LC-MS			0.000170819
EPA	D5-CDCA	LC-MS		0.83055
FA(12:0)	D3-FA(12:0)	LC-MS		0.972575
FA(14:0)	D3-FA(12:0)	LC-MS		1.05794
FA(16:0)	D3-FA(16:0)	LC-MS	0.00829912	0.816523
FA(18:0)	D3-FA(18:0)	LC-MS	0.0094375	0.917255
FA(18:1)	D3-FA(16:0)	LC-MS	0.00829912	1
FA(18:2)	D3-FA(16:0)	LC-MS	0.00829912	1.01678	0.0060254
FA(20:1)	D3-FA(18:0)	LC-MS	0.0094375	0.831461
FA(20:2)	D3-FA(16:0)	LC-MS	0.00829912	0.75625
FA(20:3)	D3-FA(16:0)	LC-MS	0.00829912	0.955238
GABA	D6-GABA	LC-MS	0.00732258
GCA	D5-GCA	LC-MS		0.95873
GCDCA	D5-CA	LC-MS		0.77955
GDCA	D5-CA	LC-MS		0.747148
GLCA	D4-GLCA	LC-MS	0.00898785
GLCAS	D5-CA	LC-MS		0.821501
Gln	D5-Gln-PTC	LC-MS		0.938776	3.90879e-05
Glu	D3-Glu-PTC	LC-MS		0.868996
Gly	13C2-15N-Gly-PTC	LC-MS		0.90531
GUDCA	D5-GCA	LC-MS
HArg	15N2-Arg-PTC	LC-MS	0.0139231	0.892144
HCys	D4-Putrescine-PTC	LC-MS
HipAcid	D9-C5	LC-MS	0.00240223	0.983014
His	13C6-His-PTC	LC-MS		0.993188
Histamine	D4-Histamine	LC-MS			0.00054407
Hypoxanthine	D3-C2	LC-MS	0.00766798
Ile	13C6-Ile-PTC	LC-MS	0.00218499	0.901832
Ind-SO4	D5-TCA	LC-MS		0.842932
Indole	D3-C8	LC-MS	0.00162581
Kynurenine	D4-Kynurenine	LC-MS			0.000241228
Lac	13C3-LacAcid	LC-MS
Leu	D3-Leu	LC-MS	0.00241829	0.82561
Lys	D3-Lys	LC-MS	0.00389954	0.793146
Met	D3-Met-PTC	LC-MS	0.00189706	1.01149
Met-SO	D3-Met-PTC	LC-MS	0.00189706	0.813743
Nitro-Tyr	D3-Nitro-Tyr	LC-MS
OH-GlutAcid	13C3-LacAcid	LC-MS
Orn	13C5-Orn-PTC	LC-MS		0.966292
p-Cresol-SO4	D5-TCA	LC-MS		0.878378	0.000304414
PAG	D9-C5	LC-MS	0.00240223
PEA	D5-PEA	LC-MS	0.00134811
Phe	D5-Phe-PTC	LC-MS	0.00196987	0.844784
PheAlaBetaine	D3-C4	LC-MS
Pro	D7-Pro-PTC	LC-MS		0.953425
ProBetaine	D3-C0	LC-MS	0.0040856	1.02888	0.000482625
Putrescine	D4-Putrescine-PTC	LC-MS			0.00194175
Sarcosine	D3-Sarcosine-PTC	LC-MS	0.00286765	1.512
SDMA	D6-SDMA-PTC	LC-MS	0.00425175	1.29365
Ser	D3-Ser-PTC	LC-MS		0.904836
Serotonin	D4-Serotonin-PTC	LC-MS	0.00170755
Spermidine	D8-Spermidine	LC-MS		52.3767	0.00430279
Spermine	D8-Spermine	LC-MS		21.8445	0.0093633
Suc	13C3-LacAcid	LC-MS
t4-OH-Pro	D3-t4-OH-Pro	LC-MS	0.00255906	1.1285
Taurine	13C2-Taurine-PTC	LC-MS	0.251587	1.04863
TCA	D5-TCA	LC-MS
TCDCA	D5-TCDCA	LC-MS	0.00439837
TDCA	D5-TCDCA	LC-MS	0.00439837
Thr	13C4-Thr-PTC	LC-MS		0.844023	0.000150943
TLCA	D5-CA	LC-MS
TMAO	D9-TMAO	LC-MS		0.978231
TMCA	D5-TCA	LC-MS
Trigonelline	D9-TMAO	LC-MS
Trp	15N2-Trp-PTC	LC-MS	0.00198529
TrpBetaine	D9-C5	LC-MS	0.00240223	1.20627
Tyr	D4-Tyr-PTC	LC-MS	0.00186349	0.915976
Val	D8-Val-PTC	LC-MS		0.834802
Xanthine	D3-C2	LC-MS	0.00766798
C0	D3-C0	FIA	0.0123096	0.923122
C2	D3-C2	FIA	0.0132691	0.903299
C3	D3-C4	FIA	0.196196	0.933976
C3-DC (C4-OH)	D3-C4	FIA	0.196196		0.0511111
C3-OH	D3-C4	FIA	0.196196
C3:1	D3-C4	FIA	0.196196
C4	D3-C4	FIA	0.196196	0.895706
C4:1	D3-C4	FIA	0.196196
C5	D9-C5	FIA	0.0270397	0.874142	0.00155587
C5-DC (C6-OH)	D9-C5	FIA	0.0270397
C5-M-DC	D9-C5	FIA	0.0270397	1.18279	0.357143
C5-OH (C3-DC-M)	D9-C5	FIA	0.0270397	0.879335
C5:1	D9-C5	FIA	0.0270397
C5:1-DC	D9-C5	FIA	0.0270397		1.2381
C6 (C4:1-DC)	D3-C6	FIA	0.102079	0.891723	0.0363128
C6:1	D3-C6	FIA	0.102079		0.707071
C7-DC	D3-C8	FIA	0.0297822		0.355102
C8	D3-C8	FIA	0.0297822		0.0327078
C9	D3-C10	FIA	0.0105731
C10	D3-C10	FIA	0.0105731		0.0157742
C10:1	D3-C10	FIA	0.0105731
C10:2	D3-C10	FIA	0.0105731
C12	D3-C10	FIA	0.0105731	0.898695
C12-DC	D3-C10	FIA	0.0105731
C12:1	D3-C10	FIA	0.0105731	0.943686
C14	D3-C18	FIA	0.0101016	0.875503
C14:1	D3-C18	FIA	0.0101016		0.135135
C14:1-OH	D3-C18	FIA	0.0101016
C14:2	D3-C18	FIA	0.0101016
C14:2-OH	D3-C18	FIA	0.0101016
C16	D3-C18	FIA	0.0101016
C16-OH	D3-C18	FIA	0.0101016		1.3125
C16:1	D3-C18	FIA	0.0101016		0.466667
C16:1-OH	D3-C18	FIA	0.0101016
C16:2	D3-C18	FIA	0.0101016		0.340426
C16:2-OH	D3-C18	FIA	0.0101016
C18	D3-C18	FIA	0.0101016	1.00842	0.00296296
C18:1	D3-C18	FIA	0.0101016
C18:1-OH	D3-C18	FIA	0.0101016		0.681102
C18:2	D3-C18	FIA	0.0101016
CE(14:0)	PC aa C28:0	FIA	0.005913	0.934135
CE(14:1)	PC aa C28:0	FIA	0.0053869	0.925911	0.0449264
CE(15:0)	PC aa C28:0	FIA	0.005913
CE(15:1)	PC aa C28:0	FIA	0.0053869		0.139815
CE(16:0)	PC aa C28:0	FIA	0.005913	1.02969
CE(16:1)	PC aa C28:0	FIA	0.0053869	0.888893
CE(17:0)	PC aa C28:0	FIA	0.005913
CE(17:1)	PC aa C28:0	FIA	0.0053869
CE(18:0)	PC aa C28:0	FIA	0.005913	0.978235	0.00384615
CE(18:1)	PC aa C28:0	FIA	0.0053869	0.90623
CE(18:2)	PC aa C28:0	FIA	0.0053869	0.953086
CE(18:3)	PC aa C28:0	FIA	0.0053869	0.938653
CE(20:0)	PC aa C28:0	FIA	0.0053869		0.00825194
CE(20:1)	PC aa C28:0	FIA	0.0053869
CE(20:3)	PC aa C28:0	FIA	0.0053869	1.09617	0.00320917
CE(20:4)	PC aa C28:0	FIA	0.0053869	0.884885
CE(20:5)	PC aa C28:0	FIA	0.0053869	1.15003	0.00385449
CE(22:0)	PC aa C28:0	FIA	0.0053869
CE(22:1)	PC aa C28:0	FIA	0.0053869		0.0231689
CE(22:2)	PC aa C28:0	FIA	0.0053869		0.00895009
CE(22:5)	PC aa C28:0	FIA	0.0053869	0.746003
CE(22:6)	PC aa C28:0	FIA	0.0053869	0.971481	0.00233624
Cer(d16:1/18:0)	Cer(d18:0/12:0(OH))_P_IS	FIA	0.00116904	0.913757
Cer(d16:1/20:0)	Cer(d18:0/12:0(OH))_P_IS	FIA	0.00116904	0.907935
Cer(d16:1/22:0)	Cer(d18:0/12:0(OH))_P_IS	FIA	0.00116904	0.823037
Cer(d16:1/23:0)	Cer(d18:0/12:0(OH))_P_IS	FIA	0.00116904
Cer(d16:1/24:0)	Cer(d18:0/12:0(OH))_P_IS	FIA	0.00116904	0.919985
Cer(d18:0/18:0(OH))	Cer(d18:0/12:0(OH))_IS	FIA	0.00105202
Cer(d18:0/18:0)	Cer(d18:0/12:0(OH))_IS	FIA	0.00105202		0.666667
Cer(d18:0/20:0)	Cer(d18:0/12:0(OH))_IS	FIA	0.00105202
Cer(d18:0/22:0)	Cer(d18:0/12:0(OH))_IS	FIA	0.00105202	0.946455	0.0913242
Cer(d18:0/24:0)	Cer(d18:0/12:0(OH))_IS	FIA	0.00105202	1.0074
Cer(d18:0/24:1)	Cer(d18:0/12:0(OH))_IS	FIA	0.00105202	0.741236
Cer(d18:0/26:1(OH))	Cer(d18:0/12:0(OH))_IS	FIA	0.00105202		0.470588
Cer(d18:0/26:1)	Cer(d18:0/12:0(OH))_IS	FIA	0.00105202
Cer(d18:1/14:0)	Cer(d18:0/12:0(OH))_P_IS	FIA	0.00116904	0.923545	0.0236857
Cer(d18:1/16:0)	Cer(d18:0/12:0(OH))_P_IS	FIA	0.00116904	0.930351	0.00625
Cer(d18:1/18:0(OH))	Cer(d18:0/12:0(OH))_P_IS	FIA	0.00116904		0.251196
Cer(d18:1/18:0)	Cer(d18:0/12:0(OH))_P_IS	FIA	0.00116904	0.896044
Cer(d18:1/18:1)	Cer(d18:0/12:0(OH))_P_IS	FIA	0.00116904	1.09836
Cer(d18:1/20:0(OH))	Cer(d18:0/12:0(OH))_P_IS	FIA	0.00116904		0.0183761
Cer(d18:1/20:0)	Cer(d18:0/12:0(OH))_P_IS	FIA	0.00116904	0.857697
Cer(d18:1/22:0)	Cer(d18:0/12:0(OH))_P_IS	FIA	0.00116904	0.870326
Cer(d18:1/23:0)	Cer(d18:0/12:0(OH))_P_IS	FIA	0.00116904	0.951674
Cer(d18:1/24:0)	Cer(d18:0/12:0(OH))_P_IS	FIA	0.00116904	0.812108	0.00237417
Cer(d18:1/24:1)	Cer(d18:0/12:0(OH))_P_IS	FIA	0.00116904	0.853796	0.00246734
Cer(d18:1/25:0)	Cer(d18:0/12:0(OH))_P_IS	FIA	0.00116904	1.23903
Cer(d18:1/26:0)	Cer(d18:0/12:0(OH))_P_IS	FIA	0.00116904		0.0833333
Cer(d18:1/26:1)	Cer(d18:0/12:0(OH))_P_IS	FIA	0.00116904
Cer(d18:2/14:0)	Cer(d18:0/12:0(OH))_P_IS	FIA	0.00116904
Cer(d18:2/16:0)	Cer(d18:0/12:0(OH))_P_IS	FIA	0.00116904	1.0237	0.0257511
Cer(d18:2/18:0)	Cer(d18:0/12:0(OH))_P_IS	FIA	0.00116904	0.935605
Cer(d18:2/18:1)	Cer(d18:0/12:0(OH))_P_IS	FIA	0.00116904		0.125
Cer(d18:2/20:0)	Cer(d18:0/12:0(OH))_P_IS	FIA	0.00116904	0.916667
Cer(d18:2/22:0)	Cer(d18:0/12:0(OH))_P_IS	FIA	0.00116904	0.980957	0.00870942
Cer(d18:2/23:0)	Cer(d18:0/12:0(OH))_P_IS	FIA	0.00116904		0.0236052
Cer(d18:2/24:0)	Cer(d18:0/12:0(OH))_P_IS	FIA	0.00116904	0.768288	0.00673924
Cer(d18:2/24:1)	Cer(d18:0/12:0(OH))_P_IS	FIA	0.00116904	1	0.00494438
DG(14:0_14:0)	PC aa C28:0	FIA	0.0053869	0.95103	0.0183008
DG(14:0_18:1)	PC aa C28:0	FIA	0.0053869	0.937886	0.00232725
DG(14:0_18:2)	PC aa C28:0	FIA	0.0053869	0.958442	0.00232623
DG(14:0_20:0)	PC aa C28:0	FIA	0.0053869	1.03012
DG(14:1_18:1)	PC aa C28:0	FIA	0.0053869	1.0755
DG(14:1_20:2)	PC aa C28:0	FIA	0.0053869	0.686746
DG(16:0_16:0)	PC aa C28:0	FIA	0.0053869	0.992539
DG(16:0_16:1)	PC aa C28:0	FIA	0.0053869	0.948668
DG(16:0_18:1)	PC aa C28:0	FIA	0.0053869	0.921483
DG(16:0_18:2)	PC aa C28:0	FIA	0.0053869	0.921743
DG(16:0_20:0)	PC aa C28:0	FIA	0.0053869	1.03909
DG(16:0_20:3)	PC aa C28:0	FIA	0.0053869	0.886291	0.0194134
DG(16:0_20:4)	PC aa C28:0	FIA	0.0053869	1.1236
DG(16:1_18:0)	PC aa C28:0	FIA	0.0053869	0.966765	0.00985714
DG(16:1_18:1)	PC aa C28:0	FIA	0.0053869	0.953919
DG(16:1_18:2)	PC aa C28:0	FIA	0.0053869	0.98077	0.004
DG(16:1_20:0)	PC aa C28:0	FIA	0.0053869	1
DG(17:0_17:1)	PC aa C28:0	FIA	0.0053869
DG(17:0_18:1)	PC aa C28:0	FIA	0.0053869	1.0105	0.0167333
DG(18:0_20:0)	PC aa C28:0	FIA	0.0053869
DG(18:0_20:4)	PC aa C28:0	FIA	0.0053869	1.05514	0.0706436
DG(18:1_18:1)	PC aa C28:0	FIA	0.0053869	0.939216	0.000855705
DG(18:1_18:2)	PC aa C28:0	FIA	0.0053869	0.944061
DG(18:1_18:3)	PC aa C28:0	FIA	0.0053869	0.933187
DG(18:1_18:4)	PC aa C28:0	FIA	0.0053869		0.289026
DG(18:1_20:0)	PC aa C28:0	FIA	0.0053869	1.01388	0.0665676
DG(18:1_20:1)	PC aa C28:0	FIA	0.0053869	1.0958	0.0262009
DG(18:1_20:2)	PC aa C28:0	FIA	0.0053869	1.05092	0.0114958
DG(18:1_20:3)	PC aa C28:0	FIA	0.0053869	1.11719
DG(18:1_20:4)	PC aa C28:0	FIA	0.0053869	0.891719
DG(18:1_22:5)	PC aa C28:0	FIA	0.0053869	1.26062
DG(18:1_22:6)	PC aa C28:0	FIA	0.0053869	1.03755
DG(18:2_18:2)	PC aa C28:0	FIA	0.0053869	0.906603
DG(18:2_18:3)	PC aa C28:0	FIA	0.0053869	0.856793
DG(18:2_18:4)	PC aa C28:0	FIA	0.0053869		0.396104
DG(18:2_20:0)	PC aa C28:0	FIA	0.0053869	0.963629
DG(18:2_20:4)	PC aa C28:0	FIA	0.0053869	0.810816	0.0728767
DG(18:3_18:3)	PC aa C28:0	FIA	0.0053869	1.15386	0.0766197
DG(18:3_20:2)	PC aa C28:0	FIA	0.0053869	1.15529	0.107207
DG(21:0_22:6)	PC aa C40:0	FIA	0.00163523
DG(22:1_22:2)	PC aa C40:0	FIA	0.00163523		1.22368
DG-O(14:0_18:2)	SM C6:0	FIA	0.00370523
DG-O(16:0_18:1)	SM C6:0	FIA	0.00370523	1.01654	0.0271357
DG-O(16:0_20:4)	SM C6:0	FIA	0.00370523
H1	13C6-Gluc	FIA	0.0292765	0.91175
Hex2Cer(d18:1/14:0)	LacCer(d18:1/12:0)_+H_IS	FIA	0.00750861	0.843763	0.0153203
Hex2Cer(d18:1/16:0)	LacCer(d18:1/12:0)_+H_IS	FIA	0.00750861	0.824559	0.00192308
Hex2Cer(d18:1/18:0)	LacCer(d18:1/12:0)_+H_IS	FIA	0.00750861	0.839691
Hex2Cer(d18:1/20:0)	LacCer(d18:1/12:0)_+H_IS	FIA	0.00750861	0.852349
Hex2Cer(d18:1/22:0)	LacCer(d18:1/12:0)_+H_IS	FIA	0.00750861	0.872426	0.00628019
Hex2Cer(d18:1/24:0)	LacCer(d18:1/12:0)_+H_IS	FIA	0.00750861	0.972872
Hex2Cer(d18:1/24:1)	LacCer(d18:1/12:0)_+H_IS	FIA	0.00750861	0.896552	0.00419162
Hex2Cer(d18:1/26:0)	LacCer(d18:1/12:0)_+H_IS	FIA	0.00750861
Hex2Cer(d18:1/26:1)	LacCer(d18:1/12:0)_+H_IS	FIA	0.00750861
Hex3Cer(d18:1/16:0)	LacCer(d18:1/12:0)_+H_IS	FIA	0.00750861
Hex3Cer(d18:1/18:0)	LacCer(d18:1/12:0)_+H_IS	FIA	0.00750861		0.0418848
Hex3Cer(d18:1/24:1)	LacCer(d18:1/12:0)_+H_IS	FIA	0.00750861
Hex3Cer(d18:1/26:1)	LacCer(d18:1/12:0)_+H_IS	FIA	0.00750861
Hex3Cer(d18:1_20:0)	LacCer(d18:1/12:0)_+H_IS	FIA	0.00750861		0.0779221
Hex3Cer(d18:1_22:0)	LacCer(d18:1/12:0)_+H_IS	FIA	0.00750861
HexCer(d16:1/22:0)	GlcCer(d18:1/12:0)_+H_IS	FIA	0.00333906	0.731716
HexCer(d16:1/24:0)	GlcCer(d18:1/12:0)_+H_IS	FIA	0.00333906
HexCer(d18:1/14:0)	GlcCer(d18:1/12:0)_+H_IS	FIA	0.00333906	0.802117
HexCer(d18:1/16:0)	GlcCer(d18:1/12:0)_+H_IS	FIA	0.00333906	0.823878	0.00386364
HexCer(d18:1/18:0)	GlcCer(d18:1/12:0)_+H_IS	FIA	0.00333906	0.876143	0.00732601
HexCer(d18:1/18:1)	GlcCer(d18:1/12:0)_+H_IS	FIA	0.00333906	0.861111	0.0518519
HexCer(d18:1/20:0)	GlcCer(d18:1/12:0)_+H_IS	FIA	0.00333906	0.812098	0.012037
HexCer(d18:1/22:0)	GlcCer(d18:1/12:0)_+H_IS	FIA	0.00333906	0.795297	0.00350877
HexCer(d18:1/23:0)	GlcCer(d18:1/12:0)_+H_IS	FIA	0.00333906	0.917352
HexCer(d18:1/24:0)	GlcCer(d18:1/12:0)_+H_IS	FIA	0.00333906	0.82757	0.00355951
HexCer(d18:1/24:1)	GlcCer(d18:1/12:0)_+H_IS	FIA	0.00333906	0.920174	0.00832415
HexCer(d18:1/26:0)	GlcCer(d18:1/12:0)_+H_IS	FIA	0.00333906		0.107914
HexCer(d18:1/26:1)	GlcCer(d18:1/12:0)_+H_IS	FIA	0.00333906		0.069378
HexCer(d18:2/16:0)	GlcCer(d18:1/12:0)_+H_IS	FIA	0.00333906	0.736842
HexCer(d18:2/18:0)	GlcCer(d18:1/12:0)_+H_IS	FIA	0.00333906	0.949152	0.0473373
HexCer(d18:2/20:0)	GlcCer(d18:1/12:0)_+H_IS	FIA	0.00333906	0.918042	0.0509554
HexCer(d18:2/22:0)	GlcCer(d18:1/12:0)_+H_IS	FIA	0.00333906	0.959862
HexCer(d18:2/23:0)	GlcCer(d18:1/12:0)_+H_IS	FIA	0.00333906
HexCer(d18:2/24:0)	GlcCer(d18:1/12:0)_+H_IS	FIA	0.00333906	0.990109	0.0222874
lysoPC a C14:0	lysoPC a C9:0	FIA	0.000769019	1.32914	0.0701863
lysoPC a C16:0	lysoPC a C9:0	FIA	0.000769019	0.868408
lysoPC a C16:1	lysoPC a C9:0	FIA	0.000769019		0.00564149
lysoPC a C17:0	lysoPC a C9:0	FIA	0.000769019
lysoPC a C18:0	lysoPC a C9:0	FIA	0.000769019	1.06655
lysoPC a C18:1	lysoPC a C9:0	FIA	0.000769019	0.876576	0.000866426
lysoPC a C18:2	lysoPC a C9:0	FIA	0.000769019	0.942417
lysoPC a C20:3	lysoPC a C9:0	FIA	0.000769019		0.0108893
lysoPC a C20:4	lysoPC a C9:0	FIA	0.000769019	1.0804	0.0021513
lysoPC a C24:0	lysoPC a C9:0	FIA	0.000769019
lysoPC a C26:0	lysoPC a C9:0	FIA	0.000769019		0.207118
lysoPC a C26:1	lysoPC a C9:0	FIA	0.000769019
lysoPC a C28:0	lysoPC a C9:0	FIA	0.000769019		0.394965
lysoPC a C28:1	lysoPC a C9:0	FIA	0.000769019
PC aa C24:0	PC aa C28:0	FIA	0.005913
PC aa C26:0	PC aa C28:0	FIA	0.005913		0.537984
PC aa C28:1	PC aa C28:0	FIA	0.005913	0.842697	0.0034188
PC aa C30:0	PC aa C28:0	FIA	0.005913	0.903318
PC aa C30:2	PC aa C28:0	FIA	0.005913
PC aa C32:0	PC aa C40:0	FIA	0.00326555	0.827615	0.00148256
PC aa C32:1	PC aa C40:0	FIA	0.00326555	0.535895	0.00105263
PC aa C32:2	PC aa C40:0	FIA	0.00326555	0.80378	0.00119658
PC aa C32:3	PC aa C40:0	FIA	0.00326555		0.00584795
PC aa C34:1	PC aa C40:0	FIA	0.00326555	0.84424
PC aa C34:2	PC aa C40:0	FIA	0.00326555	0.858405
PC aa C34:3	PC aa C40:0	FIA	0.00326555	1.14668
PC aa C34:4	PC aa C40:0	FIA	0.00326555		0.00443686
PC aa C36:0	PC aa C40:0	FIA	0.00326555	0.82789
PC aa C36:1	PC aa C40:0	FIA	0.00326555	0.853052
PC aa C36:2	PC aa C40:0	FIA	0.00326555	0.871931
PC aa C36:3	PC aa C40:0	FIA	0.00326555	0.867234
PC aa C36:4	PC aa C40:0	FIA	0.00326555	0.926518
PC aa C36:5	PC aa C40:0	FIA	0.00326555		0.00102941
PC aa C36:6	PC aa C40:0	FIA	0.00326555		0.00643604
PC aa C38:0	PC aa C40:0	FIA	0.00326555	1.03352	0.00446154
PC aa C38:1	PC aa C40:0	FIA	0.00326555	1.22854
PC aa C38:3	PC aa C40:0	FIA	0.00326555	0.842663	0.000263405
PC aa C38:4	PC aa C40:0	FIA	0.00326555	0.902392
PC aa C38:5	PC aa C40:0	FIA	0.00326555	1.04236
PC aa C38:6	PC aa C40:0	FIA	0.00326555	0.913576
PC aa C40:1	PC aa C40:0	FIA	0.00326555
PC aa C40:2	PC aa C40:0	FIA	0.00326555		0.0183853
PC aa C40:3	PC aa C40:0	FIA	0.00326555		0.00634371
PC aa C40:4	PC aa C40:0	FIA	0.00326555
PC aa C40:5	PC aa C40:0	FIA	0.00326555		0.000492611
PC aa C40:6	PC aa C40:0	FIA	0.00326555	1.05456	0.00220779
PC aa C42:0	PC aa C40:0	FIA	0.00326555		0.0167364
PC aa C42:1	PC aa C40:0	FIA	0.00326555
PC aa C42:2	PC aa C40:0	FIA	0.00326555		0.0594203
PC aa C42:4	PC aa C40:0	FIA	0.00326555		0.0135005
PC aa C42:5	PC aa C40:0	FIA	0.00326555		0.0121382
PC aa C42:6	PC aa C40:0	FIA	0.00326555
PC ae C30:0	PC aa C28:0	FIA	0.005913
PC ae C30:1	PC aa C28:0	FIA	0.005913	1.19894
PC ae C30:2	PC aa C28:0	FIA	0.005913
PC ae C32:1	PC aa C40:0	FIA	0.00326555	0.72509
PC ae C32:2	PC aa C40:0	FIA	0.00326555
PC ae C34:0	PC aa C40:0	FIA	0.00326555	0.794902	0.00618182
PC ae C34:1	PC aa C40:0	FIA	0.00326555	0.956881	0.00123014
PC ae C34:2	PC aa C40:0	FIA	0.00326555	0.821803	0.000551724
PC ae C34:3	PC aa C40:0	FIA	0.00326555	0.879104	0.000888031
PC ae C36:0	PC aa C40:0	FIA	0.00326555	1.11141
PC ae C36:1	PC aa C40:0	FIA	0.00326555	0.844692	0.00212121
PC ae C36:2	PC aa C40:0	FIA	0.00326555	0.906572	0.00124579
PC ae C36:3	PC aa C40:0	FIA	0.00326555	0.891782	0.00139165
PC ae C36:4	PC aa C40:0	FIA	0.00326555	0.937521	0.000769231
PC ae C36:5	PC aa C40:0	FIA	0.00326555	0.784845
PC ae C38:0	PC aa C40:0	FIA	0.00326555
PC ae C38:1	PC aa C40:0	FIA	0.00326555		0.00190337
PC ae C38:2	PC aa C40:0	FIA	0.00326555	1.47679	0.000799201
PC ae C38:3	PC aa C40:0	FIA	0.00326555	0.9274
PC ae C38:4	PC aa C40:0	FIA	0.00326555	0.878689	0.00252226
PC ae C38:5	PC aa C40:0	FIA	0.00326555	0.858344
PC ae C38:6	PC aa C40:0	FIA	0.00326555	0.941229	0.00102533
PC ae C40:1	PC aa C40:0	FIA	0.00326555
PC ae C40:2	PC aa C40:0	FIA	0.00326555	0.829257
PC ae C40:3	PC aa C40:0	FIA	0.00326555
PC ae C40:4	PC aa C40:0	FIA	0.00326555	1.18543	0.00465983
PC ae C40:5	PC aa C40:0	FIA	0.00326555	0.895451	0.00102106
PC ae C40:6	PC aa C40:0	FIA	0.00326555	0.840432
PC ae C42:0	PC aa C40:0	FIA	0.00326555		0.279558
PC ae C42:1	PC aa C40:0	FIA	0.00326555
PC ae C42:2	PC aa C40:0	FIA	0.00326555		0.0369822
PC ae C42:3	PC aa C40:0	FIA	0.00326555		0.0114599
PC ae C42:4	PC aa C40:0	FIA	0.00326555
PC ae C42:5	PC aa C40:0	FIA	0.00326555		0.0544335
PC ae C44:3	PC aa C40:0	FIA	0.00326555
PC ae C44:4	PC aa C40:0	FIA	0.00326555
PC ae C44:5	PC aa C40:0	FIA	0.00326555		0.0120846
PC ae C44:6	PC aa C40:0	FIA	0.00326555		0.0241791
SM (OH) C14:1	SM C6:0	FIA	0.00915705	0.92982	0.00330993
SM (OH) C16:1	SM C6:0	FIA	0.00915705	0.789026	0.00136752
SM (OH) C22:1	SM C6:0	FIA	0.00915705	0.850154	0.00111554
SM (OH) C22:2	SM C6:0	FIA	0.00915705	0.773651	0.00169889
SM (OH) C24:1	SM C6:0	FIA	0.00915705	0.731895	0.00371747
SM C16:0	SM C6:0	FIA	0.00915705	0.848023	0.00087169
SM C16:1	SM C6:0	FIA	0.00915705	0.849561	0.00118644
SM C18:0	SM C6:0	FIA	0.00915705	0.878178	0.00108871
SM C18:1	SM C6:0	FIA	0.00915705	0.839563	0.000986547
SM C20:2	SM C6:0	FIA	0.00915705
SM C22:3	SM C6:0	FIA	0.00915705		0.00959024
SM C24:0	SM C6:0	FIA	0.00915705	0.855082	0.000841121
SM C24:1	SM C6:0	FIA	0.00915705	0.846359	0.000727651
SM C26:0	SM C6:0	FIA	0.00915705	0.739729
SM C26:1	SM C6:0	FIA	0.00915705	0.74418
TG(14:0_32:2)	PC aa C40:0	FIA	0.00163523	0.968996	0.000662368
TG(14:0_34:0)	PC aa C40:0	FIA	0.00163523	0.94585	0.00387814
TG(14:0_34:1)	PC aa C40:0	FIA	0.00163523	0.970218
TG(14:0_34:2)	PC aa C40:0	FIA	0.00163523	0.987144	0.000593514
TG(14:0_34:3)	PC aa C40:0	FIA	0.00163523	0.935434	0.00248199
TG(14:0_35:1)	PC aa C40:0	FIA	0.00163523	0.929023	0.0120924
TG(14:0_35:2)	PC aa C40:0	FIA	0.00163523	0.958002	0.00877076
TG(14:0_36:1)	PC aa C40:0	FIA	0.00163523	1.01483	0.00169352
TG(14:0_36:2)	PC aa C40:0	FIA	0.00163523	0.9492
TG(14:0_36:3)	PC aa C40:0	FIA	0.00163523	0.942387	0.00108539
TG(14:0_36:4)	PC aa C40:0	FIA	0.00163523	0.899664	0.00121761
TG(14:0_38:4)	PC aa C40:0	FIA	0.00163523	0.97058	0.0061194
TG(14:0_38:5)	PC aa C40:0	FIA	0.00163523	0.959313	0.00895615
TG(14:0_39:3)	PC aa C40:0	FIA	0.00163523
TG(16:0_28:1)	PC aa C40:0	FIA	0.00163523	0.95036	0.000930041
TG(16:0_28:2)	PC aa C40:0	FIA	0.00163523	0.97203
TG(16:0_30:2)	PC aa C40:0	FIA	0.00163523	0.994323	0.000871447
TG(16:0_32:0)	PC aa C40:0	FIA	0.00163523	0.995967	0.000818656
TG(16:0_32:1)	PC aa C40:0	FIA	0.00163523	0.966018
TG(16:0_32:2)	PC aa C40:0	FIA	0.00163523	0.956742
TG(16:0_32:3)	PC aa C40:0	FIA	0.00163523	0.942774	0.00319945
TG(16:0_33:1)	PC aa C40:0	FIA	0.00163523	0.996141	0.002
TG(16:0_33:2)	PC aa C40:0	FIA	0.00163523	0.893451	0.00439103
TG(16:0_34:0)	PC aa C40:0	FIA	0.00163523	1.03023	0.00231039
TG(16:0_34:1)	PC aa C40:0	FIA	0.00163523	0.999107	0.000549336
TG(16:0_34:2)	PC aa C40:0	FIA	0.00163523	0.984157
TG(16:0_34:3)	PC aa C40:0	FIA	0.00163523	0.969107	0.00263757
TG(16:0_34:4)	PC aa C40:0	FIA	0.00163523	0.881141	0.00540541
TG(16:0_35:1)	PC aa C40:0	FIA	0.00163523	0.986325
TG(16:0_35:2)	PC aa C40:0	FIA	0.00163523	0.99304	0.00737354
TG(16:0_35:3)	PC aa C40:0	FIA	0.00163523	0.839151	0.00694371
TG(16:0_36:2)	PC aa C40:0	FIA	0.00163523	0.925518
TG(16:0_36:3)	PC aa C40:0	FIA	0.00163523	0.925576	0.000395513
TG(16:0_36:4)	PC aa C40:0	FIA	0.00163523	0.925708	0.00132453
TG(16:0_36:5)	PC aa C40:0	FIA	0.00163523	0.909359
TG(16:0_36:6)	PC aa C40:0	FIA	0.00163523	0.966385	0.0223702
TG(16:0_37:3)	PC aa C40:0	FIA	0.00163523	0.879518	0.0161914
TG(16:0_38:1)	PC aa C40:0	FIA	0.00163523	1.0473	0.0194609
TG(16:0_38:2)	PC aa C40:0	FIA	0.00163523	0.870893
TG(16:0_38:3)	PC aa C40:0	FIA	0.00163523	1.03093	0.00418787
TG(16:0_38:4)	PC aa C40:0	FIA	0.00163523	0.86967	0.00552311
TG(16:0_38:5)	PC aa C40:0	FIA	0.00163523	0.951535	0.00464789
TG(16:0_38:6)	PC aa C40:0	FIA	0.00163523	0.915824	0.00956586
TG(16:0_38:7)	PC aa C40:0	FIA	0.00163523	1.00761
TG(16:0_40:6)	PC aa C40:0	FIA	0.00163523	0.901639	0.00922045
TG(16:0_40:7)	PC aa C40:0	FIA	0.00163523	0.854747	0.0213228
TG(16:0_40:8)	PC aa C40:0	FIA	0.00163523	0.858688
TG(16:1_28:0)	PC aa C40:0	FIA	0.00163523	0.993511
TG(16:1_30:1)	PC aa C40:0	FIA	0.00163523	0.931113
TG(16:1_32:0)	PC aa C40:0	FIA	0.00163523	0.977373
TG(16:1_32:1)	PC aa C40:0	FIA	0.00163523	0.928876
TG(16:1_32:2)	PC aa C40:0	FIA	0.00163523	0.937828	0.00262812
TG(16:1_33:1)	PC aa C40:0	FIA	0.00163523	0.903446
TG(16:1_34:0)	PC aa C40:0	FIA	0.00163523	0.984959
TG(16:1_34:1)	PC aa C40:0	FIA	0.00163523	0.892167	0.000348196
TG(16:1_34:2)	PC aa C40:0	FIA	0.00163523	0.967051	0.000539517
TG(16:1_34:3)	PC aa C40:0	FIA	0.00163523	0.941818
TG(16:1_36:1)	PC aa C40:0	FIA	0.00163523	0.936017	0.00456806
TG(16:1_36:2)	PC aa C40:0	FIA	0.00163523	0.913681
TG(16:1_36:3)	PC aa C40:0	FIA	0.00163523	0.874335	0.00145985
TG(16:1_36:4)	PC aa C40:0	FIA	0.00163523	0.875954	0.00326882
TG(16:1_36:5)	PC aa C40:0	FIA	0.00163523	0.877193	0.00677711
TG(16:1_38:3)	PC aa C40:0	FIA	0.00163523	0.903454	0.00882353
TG(16:1_38:4)	PC aa C40:0	FIA	0.00163523	1.00645	0.00840708
TG(16:1_38:5)	PC aa C40:0	FIA	0.00163523	0.855078	0.0105413
TG(17:0_32:1)	PC aa C40:0	FIA	0.00163523	0.973719
TG(17:0_34:1)	PC aa C40:0	FIA	0.00163523	1.00256	0.00809028
TG(17:0_34:2)	PC aa C40:0	FIA	0.00163523	0.976498
TG(17:0_34:3)	PC aa C40:0	FIA	0.00163523	0.981058
TG(17:0_36:3)	PC aa C40:0	FIA	0.00163523	0.936925	0.00616246
TG(17:0_36:4)	PC aa C40:0	FIA	0.00163523	0.888417	0.00800344
TG(17:1_32:1)	PC aa C40:0	FIA	0.00163523	0.912
TG(17:1_34:1)	PC aa C40:0	FIA	0.00163523	0.891722
TG(17:1_34:2)	PC aa C40:0	FIA	0.00163523	0.980985	0.00870192
TG(17:1_34:3)	PC aa C40:0	FIA	0.00163523	1.08172	0.0154882
TG(17:1_36:3)	PC aa C40:0	FIA	0.00163523	0.890324
TG(17:1_36:4)	PC aa C40:0	FIA	0.00163523	0.816933	0.011332
TG(17:1_36:5)	PC aa C40:0	FIA	0.00163523	0.911731
TG(17:1_38:5)	PC aa C40:0	FIA	0.00163523		0.0952381
TG(17:1_38:6)	PC aa C40:0	FIA	0.00163523
TG(17:1_38:7)	PC aa C40:0	FIA	0.00163523
TG(17:2_34:2)	PC aa C40:0	FIA	0.00163523	1.00386
TG(17:2_34:3)	PC aa C40:0	FIA	0.00163523
TG(17:2_36:2)	PC aa C40:0	FIA	0.00163523	1.07317	0.0213816
TG(17:2_36:3)	PC aa C40:0	FIA	0.00163523	1.08333	0.0297723
TG(17:2_36:4)	PC aa C40:0	FIA	0.00163523	1.10255	0.020155
TG(17:2_38:5)	PC aa C40:0	FIA	0.00163523		0.0435169
TG(17:2_38:6)	PC aa C40:0	FIA	0.00163523
TG(17:2_38:7)	PC aa C40:0	FIA	0.00163523
TG(18:0_30:0)	PC aa C40:0	FIA	0.00163523	1.03967	0.00260417
TG(18:0_30:1)	PC aa C40:0	FIA	0.00163523	0.957161	0.000789253
TG(18:0_32:0)	PC aa C40:0	FIA	0.00163523	1.03935	0.00556622
TG(18:0_32:1)	PC aa C40:0	FIA	0.00163523	0.967895	0.00138516
TG(18:0_32:2)	PC aa C40:0	FIA	0.00163523	0.90764	0.00155324
TG(18:0_34:2)	PC aa C40:0	FIA	0.00163523	1.01682	0.00117447
TG(18:0_34:3)	PC aa C40:0	FIA	0.00163523	0.998564	0.00314136
TG(18:0_36:1)	PC aa C40:0	FIA	0.00163523	1.00404
TG(18:0_36:2)	PC aa C40:0	FIA	0.00163523	0.98428
TG(18:0_36:3)	PC aa C40:0	FIA	0.00163523	0.957191	0.00435032
TG(18:0_36:4)	PC aa C40:0	FIA	0.00163523	0.874168
TG(18:0_36:5)	PC aa C40:0	FIA	0.00163523	0.926052	0.00662549
TG(18:0_38:6)	PC aa C40:0	FIA	0.00163523	1.07849
TG(18:0_38:7)	PC aa C40:0	FIA	0.00163523
TG(18:1_26:0)	PC aa C40:0	FIA	0.00163523	0.966594	8.63261e-05
TG(18:1_28:1)	PC aa C40:0	FIA	0.00163523	0.860819	0.00110625
TG(18:1_30:0)	PC aa C40:0	FIA	0.00163523	1.01281	0.000779652
TG(18:1_30:1)	PC aa C40:0	FIA	0.00163523	0.896129
TG(18:1_30:2)	PC aa C40:0	FIA	0.00163523	0.927257
TG(18:1_31:0)	PC aa C40:0	FIA	0.00163523	0.958496
TG(18:1_32:0)	PC aa C40:0	FIA	0.00163523	0.938758	0.00109477
TG(18:1_32:1)	PC aa C40:0	FIA	0.00163523	0.914116
TG(18:1_32:2)	PC aa C40:0	FIA	0.00163523	1.01417	0.000401996
TG(18:1_32:3)	PC aa C40:0	FIA	0.00163523	0.893874	0.00191379
TG(18:1_33:0)	PC aa C40:0	FIA	0.00163523	1.05172	0.00662513
TG(18:1_33:1)	PC aa C40:0	FIA	0.00163523	0.926794	0.00215305
TG(18:1_33:2)	PC aa C40:0	FIA	0.00163523	0.977146
TG(18:1_33:3)	PC aa C40:0	FIA	0.00163523	1.04978	0.0117564
TG(18:1_34:1)	PC aa C40:0	FIA	0.00163523	0.947634
TG(18:1_34:2)	PC aa C40:0	FIA	0.00163523	0.910917
TG(18:1_34:3)	PC aa C40:0	FIA	0.00163523	0.871798	0.00136703
TG(18:1_34:4)	PC aa C40:0	FIA	0.00163523	0.881754
TG(18:1_35:2)	PC aa C40:0	FIA	0.00163523	0.900075	0.00439735
TG(18:1_35:3)	PC aa C40:0	FIA	0.00163523	0.917681	0.00615296
TG(18:1_36:0)	PC aa C40:0	FIA	0.00163523	1.01445
TG(18:1_36:1)	PC aa C40:0	FIA	0.00163523	0.942353
TG(18:1_36:2)	PC aa C40:0	FIA	0.00163523	0.892031
TG(18:1_36:3)	PC aa C40:0	FIA	0.00163523	0.880405	0.00111986
TG(18:1_36:4)	PC aa C40:0	FIA	0.00163523	0.895764	0.00129711
TG(18:1_36:5)	PC aa C40:0	FIA	0.00163523	0.949989	0.00384173
TG(18:1_36:6)	PC aa C40:0	FIA	0.00163523	0.899224
TG(18:1_38:5)	PC aa C40:0	FIA	0.00163523	0.871032	0.00360269
TG(18:1_38:6)	PC aa C40:0	FIA	0.00163523	0.914876	0.0101896
TG(18:1_38:7)	PC aa C40:0	FIA	0.00163523	0.982226
TG(18:2_28:0)	PC aa C40:0	FIA	0.00163523	0.928058	0.000348654
TG(18:2_30:0)	PC aa C40:0	FIA	0.00163523	0.940663	0.000582772
TG(18:2_30:1)	PC aa C40:0	FIA	0.00163523	0.949319	0.000909091
TG(18:2_31:0)	PC aa C40:0	FIA	0.00163523	0.923504
TG(18:2_32:0)	PC aa C40:0	FIA	0.00163523	0.98509	0.00192137
TG(18:2_32:1)	PC aa C40:0	FIA	0.00163523	0.959074
TG(18:2_32:2)	PC aa C40:0	FIA	0.00163523	0.9299	0.000514586
TG(18:2_33:0)	PC aa C40:0	FIA	0.00163523	0.977732	0.00423948
TG(18:2_33:1)	PC aa C40:0	FIA	0.00163523	0.950748	0.00391753
TG(18:2_33:2)	PC aa C40:0	FIA	0.00163523	0.942296	0.00605948
TG(18:2_34:0)	PC aa C40:0	FIA	0.00163523	1.01002	0.000421197
TG(18:2_34:1)	PC aa C40:0	FIA	0.00163523	0.935217	0.000287794
TG(18:2_34:2)	PC aa C40:0	FIA	0.00163523	0.895416	0.000881911
TG(18:2_34:3)	PC aa C40:0	FIA	0.00163523	0.938734	0.00171286
TG(18:2_34:4)	PC aa C40:0	FIA	0.00163523	0.828358	0.00634184
TG(18:2_35:1)	PC aa C40:0	FIA	0.00163523	0.927778	0.00788851
TG(18:2_35:2)	PC aa C40:0	FIA	0.00163523	0.940785	0.00578635
TG(18:2_35:3)	PC aa C40:0	FIA	0.00163523	1.08147	0.00833333
TG(18:2_36:0)	PC aa C40:0	FIA	0.00163523	0.967346	0.00431034
TG(18:2_36:1)	PC aa C40:0	FIA	0.00163523	0.906257
TG(18:2_36:2)	PC aa C40:0	FIA	0.00163523	0.915256
TG(18:2_36:3)	PC aa C40:0	FIA	0.00163523	0.968868	0.000813381
TG(18:2_36:4)	PC aa C40:0	FIA	0.00163523	0.8765
TG(18:2_36:5)	PC aa C40:0	FIA	0.00163523	0.921695	0.00441113
TG(18:2_38:4)	PC aa C40:0	FIA	0.00163523	0.955433	0.00433051
TG(18:2_38:5)	PC aa C40:0	FIA	0.00163523	0.891127
TG(18:2_38:6)	PC aa C40:0	FIA	0.00163523	0.859835	0.00867526
TG(18:3_30:0)	PC aa C40:0	FIA	0.00163523	1.00379	0.00370332
TG(18:3_32:0)	PC aa C40:0	FIA	0.00163523	0.9737	0.00346405
TG(18:3_32:1)	PC aa C40:0	FIA	0.00163523	0.869565	0.00345295
TG(18:3_33:2)	PC aa C40:0	FIA	0.00163523	0.852628	0.0225624
TG(18:3_34:0)	PC aa C40:0	FIA	0.00163523	0.92203	0.0038558
TG(18:3_34:1)	PC aa C40:0	FIA	0.00163523	0.901902	0.00177395
TG(18:3_34:2)	PC aa C40:0	FIA	0.00163523	0.902079	0.00246954
TG(18:3_34:3)	PC aa C40:0	FIA	0.00163523	0.878981	0.00617517
TG(18:3_35:2)	PC aa C40:0	FIA	0.00163523	0.754243	0.0144522
TG(18:3_36:1)	PC aa C40:0	FIA	0.00163523	0.962599
TG(18:3_36:2)	PC aa C40:0	FIA	0.00163523	0.974118	0.00267394
TG(18:3_36:3)	PC aa C40:0	FIA	0.00163523	0.867002	0.00425466
TG(18:3_36:4)	PC aa C40:0	FIA	0.00163523	1.11008	0.00331126
TG(18:3_38:5)	PC aa C40:0	FIA	0.00163523	0.882363	0.0315965
TG(18:3_38:6)	PC aa C40:0	FIA	0.00163523		0.026087
TG(20:0_32:3)	PC aa C40:0	FIA	0.00163523	0.930844
TG(20:0_32:4)	PC aa C40:0	FIA	0.00163523	1.06666	0.0151986
TG(20:0_34:1)	PC aa C40:0	FIA	0.00163523	1.08963
TG(20:1_24:3)	PC aa C40:0	FIA	0.00163523
TG(20:1_26:1)	PC aa C40:0	FIA	0.00163523	1.01218
TG(20:1_30:1)	PC aa C40:0	FIA	0.00163523	0.897231
TG(20:1_31:0)	PC aa C40:0	FIA	0.00163523	0.935471	0.495183
TG(20:1_32:1)	PC aa C40:0	FIA	0.00163523	0.925031
TG(20:1_32:2)	PC aa C40:0	FIA	0.00163523	0.983439
TG(20:1_32:3)	PC aa C40:0	FIA	0.00163523	1.1593	0.0259295
TG(20:1_34:0)	PC aa C40:0	FIA	0.00163523	1.04875	0.0170343
TG(20:1_34:1)	PC aa C40:0	FIA	0.00163523	0.864075
TG(20:1_34:2)	PC aa C40:0	FIA	0.00163523	0.908745
TG(20:1_34:3)	PC aa C40:0	FIA	0.00163523	0.870874	0.0204322
TG(20:2_32:0)	PC aa C40:0	FIA	0.00163523	1.10548	0.00905003
TG(20:2_32:1)	PC aa C40:0	FIA	0.00163523	0.905236	0.00434084
TG(20:2_34:1)	PC aa C40:0	FIA	0.00163523	0.906364
TG(20:2_34:2)	PC aa C40:0	FIA	0.00163523	0.922609	0.00545082
TG(20:2_34:3)	PC aa C40:0	FIA	0.00163523	0.793037	0.00970018
TG(20:2_34:4)	PC aa C40:0	FIA	0.00163523		0.0588235
TG(20:2_36:5)	PC aa C40:0	FIA	0.00163523	1.00483
TG(20:3_32:0)	PC aa C40:0	FIA	0.00163523	1.02393	0.00669456
TG(20:3_32:1)	PC aa C40:0	FIA	0.00163523	0.928359
TG(20:3_32:2)	PC aa C40:0	FIA	0.00163523	1.01105	0.00896739
TG(20:3_34:0)	PC aa C40:0	FIA	0.00163523	1.07841	0.0113861
TG(20:3_34:1)	PC aa C40:0	FIA	0.00163523	0.89397
TG(20:3_34:2)	PC aa C40:0	FIA	0.00163523	0.887377	0.00539535
TG(20:3_34:3)	PC aa C40:0	FIA	0.00163523	0.773396	0.0107056
TG(20:3_36:3)	PC aa C40:0	FIA	0.00163523	0.932228	0.00892019
TG(20:3_36:4)	PC aa C40:0	FIA	0.00163523	0.769428	0.0124646
TG(20:3_36:5)	PC aa C40:0	FIA	0.00163523		0.0299728
TG(20:4_30:0)	PC aa C40:0	FIA	0.00163523	0.911573
TG(20:4_32:0)	PC aa C40:0	FIA	0.00163523	0.911772	0.00462046
TG(20:4_32:1)	PC aa C40:0	FIA	0.00163523	0.858774
TG(20:4_32:2)	PC aa C40:0	FIA	0.00163523	0.887663	0.00650794
TG(20:4_33:2)	PC aa C40:0	FIA	0.00163523	0.861125
TG(20:4_34:0)	PC aa C40:0	FIA	0.00163523	0.905317	0.00589023
TG(20:4_34:1)	PC aa C40:0	FIA	0.00163523	0.958009	0.00413265
TG(20:4_34:2)	PC aa C40:0	FIA	0.00163523	0.894051
TG(20:4_34:3)	PC aa C40:0	FIA	0.00163523	0.975222	0.00424242
TG(20:4_35:3)	PC aa C40:0	FIA	0.00163523		0.0859873
TG(20:4_36:2)	PC aa C40:0	FIA	0.00163523	0.949824	0.00507463
TG(20:4_36:3)	PC aa C40:0	FIA	0.00163523	0.866168	0.00257009
TG(20:4_36:4)	PC aa C40:0	FIA	0.00163523	0.927273	0.00776515
TG(20:4_36:5)	PC aa C40:0	FIA	0.00163523	0.8889
TG(20:5_34:0)	PC aa C40:0	FIA	0.00163523	0.834086	0.0306273
TG(20:5_34:1)	PC aa C40:0	FIA	0.00163523	0.980379	0.0160127
TG(20:5_34:2)	PC aa C40:0	FIA	0.00163523	1.0458
TG(20:5_36:2)	PC aa C40:0	FIA	0.00163523	0.725177
TG(20:5_36:3)	PC aa C40:0	FIA	0.00163523	0.740741
TG(22:0_32:4)	PC aa C40:0	FIA	0.00163523	0.684182	0.0909091
TG(22:1_32:5)	PC aa C40:0	FIA	0.00163523
TG(22:2_32:4)	PC aa C40:0	FIA	0.00163523	1	0.0272277
TG(22:3_30:2)	PC aa C40:0	FIA	0.00163523	1.03998	0.139073
TG(22:4_32:0)	PC aa C40:0	FIA	0.00163523	0.974349	0.0198413
TG(22:4_32:2)	PC aa C40:0	FIA	0.00163523	0.979175	0.057715
TG(22:4_34:2)	PC aa C40:0	FIA	0.00163523	1.14285	0.0324
TG(22:5_32:0)	PC aa C40:0	FIA	0.00163523	0.775383	0.0332454
TG(22:5_32:1)	PC aa C40:0	FIA	0.00163523	0.96436
TG(22:5_34:1)	PC aa C40:0	FIA	0.00163523	0.961074
TG(22:5_34:2)	PC aa C40:0	FIA	0.00163523	1.02954	0.022482
TG(22:5_34:3)	PC aa C40:0	FIA	0.00163523	0.7692	0.0608931
TG(22:6_32:0)	PC aa C40:0	FIA	0.00163523	0.961538
TG(22:6_32:1)	PC aa C40:0	FIA	0.00163523	0.912636	0.00929814
TG(22:6_34:1)	PC aa C40:0	FIA	0.00163523	0.861691
TG(22:6_34:2)	PC aa C40:0	FIA	0.00163523	0.936276	0.00949541
TG(22:6_34:3)	PC aa C40:0	FIA	0.00163523	0.934206	0.0182266

## Sheet: Table S5
Table S5:	Median concentration (µM) and interquartile ranges (IQR) of 25 milk samples from Brazilian mothers, collected at 2-8, 28-50, and 88-119days postpartum
1Kruskal-Wallis test was used to examine overall differences, Wilcoxon rank sum test to examine differences between the groups (p<0.05 is considered significant, only significant p-values are shown)
2Increasing and decreasnig concentrations over time are indicated by ↑ and ↓
3n(<LOD): number of samples with metabolite concentration below limit of detection (LOD)
4n(>ULOQ): number of samples with metabolite concentration above the upper limit of quantitation (ULOQ)
5Analysis was performed using the Sciex QTRAP 5500
Metabolite	Class	Analysis	LOD	2-8 days (ntotal =9, group A)			28-50 days (ntotal =8, group B)			88-119 days (ntotal =8, group C)			p-values			Conc.	n(<LOD)	n(>ULOQ)
				median	q1	q3	median	q1	q3	median	q1	q3	A vs B	A vs C	B vs C
Trigonelline	Alkaloids	LC-MS	0.064	0.145	0.1345	0.22525	0.2245	0.182	0.3495	0.2145	0.19125	0.23775					11	0
TMAO	Amine Oxides	LC-MS	0.25	1.32	1.08925	1.585	1.805	1.33925	3.3125	1.255	0.86825	1.5825					1	0
Ala	Amino Acids	LC-MS	4.8	165	136	190	167	131	177	235.5	192.25	286					0	0
Arg	Amino Acids	LC-MS	2	16.7	12	28.8	10.8	8.1025	13.625	10.05	8.4125	11.6	0.04688	0.01563		↓	0	0
Asn	Amino Acids	LC-MS	1.4	18.9	14.7	20.2	8.145	4.975	14.925	17.5	13.93	23.925			0.03552	↑	0	0
Asp	Amino Acids	LC-MS	0.131	45.7	33.3	58.2	29.85	27.125	40.65	60.9	34.325	93.775					0	0
Cys	Amino Acids	LC-MS	0.042	9.95	9.6	14.1	15.55	12.575	17.675	16.2	13.725	17.95					0	0
Gln	Amino Acids	LC-MS	2.43	114	60.5	214	196	147	293.25	793.5	699	856.75		0.01563	0.03125	↑	0	0
Glu	Amino Acids	LC-MS	3	1150	986	1450	1160	1100.25	1377.5	1800	1705	2012.5		0.01563	0.03125	↑	0	23
Gly	Amino Acids	LC-MS	0.654	67.7	59.8	80	57.45	50.025	95.675	112	94.6	140.25		0.03125	0.03125	↑	0	0
His	Amino Acids	LC-MS	0.425	25	22.9	30.3	19.05	16	24.35	28.4	24.275	33.225					0	0
Ile	Amino Acids	LC-MS	0.342	7.46	7.27	11.5	6.43	5.93	9.69	11.1	10.145	14.275			0.03125	↑	0	0
Leu	Amino Acids	LC-MS	1.6	17.2	14.8	22.8	15.55	12.075	20.025	25.9	21.85	36.15			0.03125	↑	0	0
Lys	Amino Acids	LC-MS	1.4	25.6	21.6	44.6	14.65	11.4975	23.725	16.8	14.35	18.2	0.04688			↓	0	0
Met	Amino Acids	LC-MS	0.423	3.84	3.03	4.05	3.305	2.6075	4.595	5.11	4.225	5.81					0	0
Phe	Amino Acids	LC-MS	1.6	10.4	7.69	12.1	9.345	8.0525	13.85	16.6	15.95	17.6			0.03125	↑	0	0
Pro	Amino Acids	LC-MS	0.576	41.5	31.6	54.2	32.9	27.3	40.45	29.55	25.225	33.175					0	0
Ser	Amino Acids	LC-MS	1.9	80.9	72.6	94.4	71.35	60.875	100.4	156.5	141.75	167.75		0.01563	0.03125	↑	0	0
Thr	Amino Acids	LC-MS	0.281	89.4	82	118	72.65	59.65	94.175	105.35	80.925	129.75					0	0
Trp	Amino Acids	LC-MS	0.059	2.28	2.12	3.15	1.675	1.345	2.3425	2.855	2.3275	3.105			0.03125	↑	0	0
Tyr	Amino Acids	LC-MS	0.429	11.3	8.06	12.4	8.865	7.48	10.23	10.515	8.3425	14.55					0	0
Val	Amino Acids	LC-MS	1.78	30.7	23.7	32.8	35.25	31.5	38.75	47.45	43.725	57.2			0.03125	↑	0	0
1-Met-His	Amino Acids Related	LC-MS	0.01	0.405	0.294	0.477	0.463	0.358	0.72075	0.8235	0.62225	0.86775		0.03125		↑	0	0
3-Met-His	Amino Acids Related	LC-MS	0.01	0.818	0.256	0.986	1.635	1.08325	4.4825	2.175	0.71325	3.565		0.04688		↑	0	0
5-AVA	Amino Acids Related	LC-MS	0.04	0.0895	0.07475	0.10425											23	0
AABA	Amino Acids Related	LC-MS	0.408	5.39	3.65	6.97	5.465	3.7	7.2475	10.85	8.8775	12.825			0.03125	↑	0	0
Ac-Orn	Amino Acids Related	LC-MS	0.08														25	0
ADMA	Amino Acids Related	LC-MS	0.08	0.133	0.128	0.1515	0.09	0.089	0.091	0.092	0.092	0.092		0.01563		↓	14	0
alpha-AAA	Amino Acids Related	LC-MS	0.3	4.74	2.97	6.9	1.28	1.02025	1.4375	1.475	1.21	2.2425	0.03125	0.04688		↓	0	0
Anserine	Amino Acids Related	LC-MS	0.01	0.036	0.031	0.0685	0.0865	0.03675	0.24725	0.125	0.0535	0.3425		0.01563		↑	8	0
BABA	Amino Acids Related	LC-MS	0.03														25	0
Betaine	Amino Acids Related	LC-MS	0.2														25	0
c4-OH-Pro	Amino Acids Related	LC-MS	0.3														25	0
Carnosine	Amino Acids Related	LC-MS	0.2														25	0
Cit	Amino Acids Related	LC-MS	0.455	4.77	3.22	7.37	5.085	4.68	7.185	14.95	12.7	18.875		0.01563	0.03125	↑	0	0
Creatinine	Amino Acids Related	LC-MS	6	46.3	45.1	56.4	50.45	45.425	57.05	45.15	41.375	47.5					0	0
Cystine	Amino Acids Related	LC-MS	0.02	12.7	10	16.4	23.25	19.7	28.925	23.2	19.175	29.65	0.01563	0.01563		↑	0	0
DOPA	Amino Acids Related	LC-MS	0.05														25	0
HArg	Amino Acids Related	LC-MS	0.01	0.043	0.03	0.075	0.017	0.0165	0.0175	0.0255	0.01875	0.034	0.03125	0.03125		↓	1	0
HCys	Amino Acids Related	LC-MS	0.417	0.505	0.5015	0.7305											22	0
Kynurenine	Amino Acids Related	LC-MS	0.048	0.14	0.112	0.242	0.4575	0.36225	0.78725	0.887	0.474	1.2525	0.03125	0.01563		↑	0	0
Met-SO	Amino Acids Related	LC-MS	0.052	0.332	0.3	0.444	0.4995	0.3895	0.5295	0.6355	0.553	0.7655					0	0
Nitro-Tyr	Amino Acids Related	LC-MS	0.3														25	0
Orn	Amino Acids Related	LC-MS	0.194	5.03	4.35	5.4	3.81	3.4575	4.6525	3.88	3.1475	4.87					0	0
PAG	Amino Acids Related	LC-MS	0.01														23	0
PheAlaBetaine	Amino Acids Related	LC-MS	0.01														25	0
ProBetaine	Amino Acids Related	LC-MS	0.075	0.575	0.255	0.713	0.2545	0.197	0.49975	0.1465	0.12175	0.25975		0.03125		↓	0	0
Sarcosine	Amino Acids Related	LC-MS	0.4	0.563	0.527	0.59275	0.5705	0.521	0.6045	0.4895	0.45925	0.49875			0.03125	↓	3	0
SDMA	Amino Acids Related	LC-MS	0.02	0.106	0.071	0.127	0.082	0.0665	0.1145	0.1035	0.0835	0.12825					0	0
t4-OH-Pro	Amino Acids Related	LC-MS	0.5	11	8.65	12.3	8.94	7.56	10.1725	9.435	7.995	10					0	0
Taurine	Amino Acids Related	LC-MS	0.7	389	261	462	263	243.75	331.75	278.5	251.5	316					0	23
TrpBetaine	Amino Acids Related	LC-MS	0.02	0.271	0.145	0.355	0.1605	0.06725	0.25775	0.0745	0.04025	0.15475	0.03125	0.03125		↓	0	0
CA	Bile Acids	LC-MS	0.02							0.021	0.021	0.021					24	0
CDCA	Bile Acids	LC-MS	0.02														25	0
DCA	Bile Acids	LC-MS	0.005							0.008	0.007	0.009					23	0
GCA	Bile Acids	LC-MS	0.005	0.014	0.0105	0.016	0.011	0.011	0.011	0.006	0.006	0.006					20	0
GCDCA	Bile Acids	LC-MS	0.002	0.008	0.0075	0.0085	0.004	0.0035	0.0045	0.003	0.003	0.003					14	0
GDCA	Bile Acids	LC-MS	0.001	0.0075	0.0045	0.017	0.004	0.004	0.0045	0.005	0.004	0.008					15	0
GLCA	Bile Acids	LC-MS	0.005														25	0
GLCAS	Bile Acids	LC-MS	0.001	0.003	0.003	0.00525	0.003	0.00275	0.003	0.002	0.002	0.0035					4	0
GUDCA	Bile Acids	LC-MS	0.001														25	0
TCA	Bile Acids	LC-MS	0.005	0.007	0.007	0.007											24	0
TCDCA	Bile Acids	LC-MS	0.01														25	0
TDCA	Bile Acids	LC-MS	0.004	0.0075	0.00625	0.00875											23	0
TLCA	Bile Acids	LC-MS	0.002														25	0
TMCA	Bile Acids	LC-MS	0.002														25	0
beta-Ala	Biogenic Amines	LC-MS	0.066	2.64	2.04	2.97	1.895	1.475	2.4125	1.995	1.2225	3.24					0	0
Dopamine	Biogenic Amines	LC-MS	0.139														25	0
GABA	Biogenic Amines	LC-MS	0.041	0.178	0.124	0.215	0.058	0.0505	0.095	0.089	0.0765	0.0915	0.01563			↓	2	0
Histamine	Biogenic Amines	LC-MS	0.139	0.313	0.313	0.313											24	0
PEA	Biogenic Amines	LC-MS	0.001														25	0
Putrescine	Biogenic Amines	LC-MS	0.005	0.266	0.25	0.505	0.335	0.188	0.7785	0.244	0.18525	0.264					0	0
Serotonin	Biogenic Amines	LC-MS	0.04														25	0
Spermidine	Biogenic Amines	LC-MS	0.138	2.95	2.61	5.15	2.635	1.2885	5.585	2.22	1.52175	2.9975					0	0
Spermine	Biogenic Amines	LC-MS	0.239	3.3	1.35	4.13	1.885	1.055	4.29	1.625	1.322	2.0075					0	0
AconAcid	Carboxylic Acids	LC-MS	0.181	29.2	26.1	39.7	13.75	9.2075	18.1	7.79	6.1225	9.8425	0.03125		0.043	↓	0	0
DiCA(12:0)	Carboxylic Acids	LC-MS	0.084														25	0
DiCA(14:0)	Carboxylic Acids	LC-MS	0.066														25	0
HipAcid	Carboxylic Acids	LC-MS	0.6	14.1	11.7	15.1	9.5	5.8375	12.125	6.91	4.7325	10.725					0	4
Lac	Carboxylic Acids	LC-MS	130.6	404.1	356.35	519.85	299.15	269.175	432.25	201.35	144.45	235.925			0.03125	↓	2	0
OH-GlutAcid	Carboxylic Acids	LC-MS	3.93	5.06	4.83	5.59	4.88	4.4775	5.3275	5.135	4.92	5.515					2	0
Suc	Carboxylic Acids	LC-MS	7.06	10.2	8.6	12.2	9.22	8.17	9.75	7.575	7.29	7.8825		0.04688		↓	3	0
p-Cresol-SO4	Cresols	LC-MS	0.01	1.71	1.34	4.27	2.32	0.90975	2.8375	2.215	0.94675	3.285					0	0
AA	Fatty Acids	LC-MS	0.4	55.7	31.4	79.2	62.8	57.225	97.55	53.2	24.575	77.25					0	9
DHA	Fatty Acids	LC-MS	0.089	12	9.68	18.4	9.9	7.905	15.725	6.185	2.7425	10.3775					0	5
EPA	Fatty Acids	LC-MS	0.07	3.04	1.8	4.02	6.445	4.11	11.075	5.93	2.615	7.6325					0	1
FA(12:0)	Fatty Acids	LC-MS	4	550.1	294.1	824.3	857.75	689.2	1039.22	690.9	442.2	802.025					0	0
FA(14:0)	Fatty Acids	LC-MS	205.5	1219.4	910.25	1662.58	1274.85	1054.75	1622.55	1219.15	971.35	1261.28					1	0
FA(16:0)	Fatty Acids	LC-MS	955.3				962.4	962.4	962.4								24	0
FA(18:0)	Fatty Acids	LC-MS	748.8														25	0
FA(18:1)	Fatty Acids	LC-MS	32.7	2177.8	1180.2	2312.6	2248.85	1990.58	2619.32	2036.65	1160.92	2246					0	24
FA(18:2)	Fatty Acids	LC-MS	6.53	478.9	307.4	532.5	507.9	474.3	556.05	506.65	394.075	546.05					0	23
FA(20:1)	Fatty Acids	LC-MS	0.929	24.3	12.5	35	24.45	20.25	30.15	16.75	6.9425	21.425					0	10
FA(20:2)	Fatty Acids	LC-MS	0.8	149.1	76.8	234.2	109.4	72.975	133.525	52.75	18.65	73.6					0	21
FA(20:3)	Fatty Acids	LC-MS	0.6	10.8	6.09	14.5	14.85	11.7825	19.85	9.775	6.465	14.375					0	1
AbsAcid	Hormones	LC-MS	0.01														25	0
Cortisol	Hormones	LC-MS	0.02	0.029	0.029	0.029											24	0
Cortisone	Hormones	LC-MS	0.057	0.077	0.068	0.0805											22	0
DHEAS	Hormones	LC-MS	0.1	0.244	0.244	0.244				0.122	0.122	0.122					23	0
3-IAA	Indoles Derivatives	LC-MS	0.06	0.118	0.085	0.166	0.0985	0.07875	0.14025	0.117	0.096	0.142					5	0
3-IPA	Indoles Derivatives	LC-MS	0.03														25	0
Indole	Indoles Derivatives	LC-MS	78														25	0
Ind-SO4	Indoles Derivatives	LC-MS	0.049	0.503	0.275	0.616	0.5155	0.44075	0.5815	0.7105	0.47875	0.898					0	0
Hypoxanthine	Nucleobases Related	LC-MS	0.249				0.271	0.271	0.271								24	0
Xanthine	Nucleobases Related	LC-MS	0.4				0.431	0.431	0.431								24	0
Choline	Vitamins & Cofactors	LC-MS	0.204	167	113	222	162.3	134.75	200.95	195.25	128.725	287.65					0	25
C0	Acylcarnitines	FIA	1.61														0	0
C2	Acylcarnitines	FIA	0.045														0	3
C3	Acylcarnitines	FIA	0.053														0	0
C3-DC (C4-OH)	Acylcarnitines	FIA	0.09														23	0
C3-OH	Acylcarnitines	FIA	0.363														25	0
C3:1	Acylcarnitines	FIA	0.045	0.028	0.022	0.034	0.0345	0.02675	0.04325	0.0295	0.02575	0.03425	0.04688			↑	21	0
C4	Acylcarnitines	FIA	0.104	1.57	1.55	1.84	1.67	1.4175	1.7625	1.59	1.4075	1.7325					0	0
C4:1	Acylcarnitines	FIA	0.02	0.03	0.022	0.067	0.0065	0	0.01225	0.011	0.00425	0.01675		0.04688		↓	15	0
C5	Acylcarnitines	FIA	0.035	0.166	0.109	0.518	0.129	0.0865	0.21675	0.092	0.06775	0.13925					0	0
C5-DC (C6-OH)	Acylcarnitines	FIA	0.075	0.054	0.048	0.063	0.0505	0.04975	0.0625	0.05	0.039	0.0605					22	0
C5-M-DC	Acylcarnitines	FIA	0.038	0.083	0.074	0.088	0.0805	0.06675	0.088	0.0815	0.076	0.0885					0	0
C5-OH (C3-DC-M)	Acylcarnitines	FIA	0.1	0.334	0.221	0.404	0.114	0.0965	0.181	0.0805	0.04475	0.0925	0.01563	0.01563		↓	10	0
C5:1	Acylcarnitines	FIA	0.13														25	0
C5:1-DC	Acylcarnitines	FIA	0.093	0.033	0.025	0.054	0.04	0.02775	0.0505	0.024	0.01675	0.0345					25	0
C6 (C4:1-DC)	Acylcarnitines	FIA	0.164	0.211	0.199	0.292	0.2185	0.20775	0.24875	0.2035	0.18725	0.2265					3	0
C6:1	Acylcarnitines	FIA	0.206	0.075	0.073	0.082	0.0825	0.076	0.086	0.0865	0.074	0.0915					25	0
C7-DC	Acylcarnitines	FIA	0.069	0.04	0.033	0.054	0.0505	0.03775	0.06375	0.047	0.0205	0.063					22	0
C8	Acylcarnitines	FIA	0.204	0.064	0.054	0.072	0.0595	0.056	0.064	0.0565	0.051	0.06925					25	0
C9	Acylcarnitines	FIA	0.047	0.018	0.013	0.022	0.0125	0.00875	0.0145	0.0115	0.011	0.012		0.04688		↓	25	0
C10	Acylcarnitines	FIA	0.163	0.091	0.076	0.095	0.0815	0.0725	0.08425	0.084	0.07925	0.09325					25	0
C10:1	Acylcarnitines	FIA	0.309	0.114	0.099	0.121	0.118	0.11475	0.123	0.1145	0.09275	0.12625					25	0
C10:2	Acylcarnitines	FIA	0.181	0.065	0.062	0.073	0.057	0.05375	0.0605	0.057	0.05575	0.06375					25	0
C12	Acylcarnitines	FIA	0.063	3.72	3.4	3.73	3.815	3.6275	4.0725	4.34	4.26	4.4975		0.01563		↑	0	0
C12-DC	Acylcarnitines	FIA	0.982	0.348	0.328	0.38	0.3605	0.3465	0.372	0.3525	0.34025	0.37825					25	0
C12:1	Acylcarnitines	FIA	0.084	0.551	0.522	0.562	0.5675	0.547	0.60875	0.6595	0.62875	0.6805		0.01563			0	0
C14	Acylcarnitines	FIA	0.057	1.06	0.773	1.11	0.9635	0.94575	1.00975	1.105	1.0725	1.3125		0.03125	0.03125	↑	0	0
C14:1	Acylcarnitines	FIA	0.022	0.013	0.011	0.013	0.0095	0.00875	0.01225	0.012	0.01	0.0135					23	0
C14:1-OH	Acylcarnitines	FIA	0.022	0.022	0.019	0.03	0.018	0.01625	0.02075	0.0165	0.016	0.01975					15	0
C14:2	Acylcarnitines	FIA	0.13	0.033	0.031	0.037	0.0255	0.025	0.0285	0.029	0.02525	0.03175	0.03125			↓	25	0
C14:2-OH	Acylcarnitines	FIA	0.026	0.029	0.026	0.029	0.024	0.02175	0.02725	0.025	0.02275	0.03325					11	0
C16	Acylcarnitines	FIA	0.027	0.024	0.013	0.027	0.008	0.007	0.01125	0.007	0.0065	0.0075		0.03603		↓	21	0
C16-OH	Acylcarnitines	FIA	0.069	0.028	0.022	0.031	0.0245	0.0225	0.02625	0.0205	0.0185	0.0245					25	0
C16:1	Acylcarnitines	FIA	0.046	0.016	0.013	0.02	0.014	0.01175	0.01575	0.012	0.01075	0.0135					25	0
C16:1-OH	Acylcarnitines	FIA	0.03	0.013	0.011	0.015	0.012	0.012	0.01225	0.0105	0.00875	0.012					25	0
C16:2	Acylcarnitines	FIA	0.017	0.009	0.008	0.009	0.008	0.007	0.01025	0.0095	0.005	0.01075					25	0
C16:2-OH	Acylcarnitines	FIA	0.06	0.019	0.017	0.023	0.018	0.01625	0.02	0.02	0.0185	0.02175					25	0
C18	Acylcarnitines	FIA	0.029	0.04	0.039	0.046	0.035	0.03375	0.04025	0.04	0.03975	0.042			0.03552	↑	0	0
C18:1	Acylcarnitines	FIA	0.053	0.031	0.022	0.035	0.0195	0.01775	0.02275	0.0215	0.02075	0.02325					24	0
C18:1-OH	Acylcarnitines	FIA	0.279	0.16	0.159	0.163	0.1525	0.1425	0.15925	0.147	0.136	0.1635					25	0
C18:2	Acylcarnitines	FIA	0.023	0.009	0.008	0.012	0.01	0.0075	0.01325	0.0085	0.00675	0.011					25	0
H1	Carbohydrates and Related	FIA	93.3	1087.3	960.5	1416.3	1037.4	957.425	1298.08	1404.45	1357.55	1650.5					0	0
Cer(d16:1/18:0)	Ceramides	FIA	0.02	0.052	0.032	0.097	0.0445	0.028	0.072	0.043	0.033	0.07725					3	0
Cer(d16:1/20:0)	Ceramides	FIA	0.012	0.063	0.054	0.103	0.0695	0.03675	0.089	0.054	0.044	0.08325					0	0
Cer(d16:1/22:0)	Ceramides	FIA	0.015	0.136	0.09	0.231	0.1005	0.08225	0.14925	0.1055	0.087	0.1275					0	0
Cer(d16:1/23:0)	Ceramides	FIA	0.006	0.018	0.016	0.039	0.012	0.0105	0.017	0.0135	0.0085	0.022					1	0
Cer(d16:1/24:0)	Ceramides	FIA	0.01	0.144	0.076	0.177	0.0705	0.03875	0.097	0.044	0.034	0.0625		0.01563		↓	1	0
Cer(d18:1/14:0)	Ceramides	FIA	0.051	0.103	0.088	0.172	0.115	0.085	0.155	0.115	0.10025	0.16775					3	0
Cer(d18:1/16:0)	Ceramides	FIA	0.012	0.237	0.2	0.501	0.1685	0.12075	0.29175	0.134	0.12175	0.20275					0	0
Cer(d18:1/18:0(OH))	Ceramides	FIA	0.36	0.328	0.144	0.446	0.2115	0.1705	0.2975	0.177	0.147	0.20875					19	0
Cer(d18:1/18:0)	Ceramides	FIA	0.012	0.243	0.212	0.423	0.2365	0.19475	0.479	0.29	0.257	0.45775					0	0
Cer(d18:1/18:1)	Ceramides	FIA	0.029	0.026	0.023	0.034	0.022	0.01725	0.027	0.022	0.0185	0.025					17	0
Cer(d18:1/20:0(OH))	Ceramides	FIA	0.131	1.01	0.65	1.12	0.516	0.434	0.9115	0.576	0.31825	0.61475		0.04688		↓	0	0
Cer(d18:1/20:0)	Ceramides	FIA	0.005	0.3	0.262	0.45	0.292	0.24375	0.41125	0.272	0.2295	0.4385					0	0
Cer(d18:1/22:0)	Ceramides	FIA	0.008	0.67	0.377	0.824	0.4165	0.368	0.72625	0.444	0.378	0.58175					0	0
Cer(d18:1/23:0)	Ceramides	FIA	0.029	0.241	0.176	0.35	0.176	0.1515	0.2635	0.1445	0.12575	0.2475					0	0
Cer(d18:1/24:0)	Ceramides	FIA	0.008	1.27	0.885	2.02	0.962	0.6945	1.5075	0.6675	0.631	0.91475		0.03125		↓	0	0
Cer(d18:1/24:1)	Ceramides	FIA	0.018	1.37	0.839	1.87	0.523	0.45975	1.25325	0.4255	0.3595	0.584		0.01563		↓	0	0
Cer(d18:1/25:0)	Ceramides	FIA	0.112	0.341	0.264	0.438	0.1545	0.149	0.21925	0.1575	0.14225	0.17475	0.01563	0.01563		↓	2	0
Cer(d18:1/26:0)	Ceramides	FIA	0.005	0.059	0.052	0.061	0.028	0.01425	0.03875	0.0195	0.01275	0.027	0.03125	0.02225		↓	2	0
Cer(d18:1/26:1)	Ceramides	FIA	0.003	0.045	0.038	0.057	0.0235	0.01375	0.029	0.0085	0.00625	0.0115	0.02225	0.01563		↓	0	0
Cer(d18:2/14:0)	Ceramides	FIA	0.007	0.007	0.006	0.008	0.0065	0.00475	0.009	0.006	0.004	0.008					12	0
Cer(d18:2/16:0)	Ceramides	FIA	0.016	0.039	0.031	0.069	0.0215	0.01775	0.0445	0.023	0.01575	0.03275	0.04215	0.04688		↓	3	0
Cer(d18:2/18:0)	Ceramides	FIA	0.008	0.086	0.064	0.1	0.052	0.0375	0.1085	0.0445	0.04075	0.06375					0	0
Cer(d18:2/18:1)	Ceramides	FIA	0.007	0.019	0.015	0.023	0.018	0.014	0.02075	0.022	0.0185	0.0255					0	0
Cer(d18:2/20:0)	Ceramides	FIA	0.008	0.102	0.072	0.139	0.0665	0.05525	0.11275	0.066	0.05275	0.08925					0	0
Cer(d18:2/22:0)	Ceramides	FIA	0.011	0.128	0.102	0.187	0.0845	0.06375	0.1455	0.072	0.05975	0.10475					0	0
Cer(d18:2/23:0)	Ceramides	FIA	0.017	0.051	0.048	0.058	0.0365	0.03175	0.05325	0.031	0.02175	0.0385	0.03429			↓	2	0
Cer(d18:2/24:0)	Ceramides	FIA	0.003	0.205	0.177	0.339	0.1	0.06925	0.18525	0.059	0.04525	0.08975	0.03125	0.01563		↓	0	0
Cer(d18:2/24:1)	Ceramides	FIA	0.003	0.157	0.121	0.254	0.0615	0.0365	0.11025	0.031	0.0245	0.04525	0.01563	0.01563		↓	0	0
CE(14:0)	Cholesterol Esters	FIA	0.113	3.33	1.25	4.33	0.7865	0.53725	1.15	0.7725	0.56	1.0825	0.01563	0.01563		↓	0	0
CE(14:1)	Cholesterol Esters	FIA	0.04	0.04	0.034	0.051	0.0375	0.0255	0.05275	0.031	0.0135	0.04					15	0
CE(15:0)	Cholesterol Esters	FIA	0.103	0.859	0.455	1.06	0.1785	0.157	0.29275	0.1885	0.14	0.2335	0.01563	0.01563		↓	1	0
CE(15:1)	Cholesterol Esters	FIA	0.415	0.13	0.106	0.155	0.125	0.08775	0.13975	0.113	0.09775	0.14475					25	0
CE(16:0)	Cholesterol Esters	FIA	0.481	5.93	4.21	7	2.565	2.31	3.0175	1.69	1.505	2.3175	0.01563	0.01563		↓	0	0
CE(16:1)	Cholesterol Esters	FIA	0.116	0.87	0.548	1.13	0.484	0.329	0.533	0.322	0.26975	0.57	0.01563				0	0
CE(17:0)	Cholesterol Esters	FIA	0.154	0.53	0.39	0.844	0.1985	0.128	0.2825	0.13	0.11875	0.217	0.01563	0.03125		↓	8	0
CE(17:1)	Cholesterol Esters	FIA	0.122	0.116	0.102	0.139	0.0775	0.055	0.10475	0.0575	0.03875	0.08625					20	0
CE(18:0)	Cholesterol Esters	FIA	0.213	0.755	0.498	1.32	0.3695	0.342	0.48575	0.3895	0.308	0.707	0.01563			↓	1	0
CE(18:1)	Cholesterol Esters	FIA	0.348	4.32	3.18	5.2	1.7	1.395	2.2125	1.435	1.11	2.025	0.01563	0.03125		↓	0	0
CE(18:2)	Cholesterol Esters	FIA	0.098	7.54	5.36	8.89	4.56	3.745	4.895	3.48	2.5225	3.9075	0.01563	0.01563		↓	0	0
CE(18:3)	Cholesterol Esters	FIA	0.068	0.528	0.461	0.648	0.3275	0.25825	0.4115	0.275	0.22825	0.30475	0.01563	0.01563		↓	0	0
CE(20:0)	Cholesterol Esters	FIA	1.42	0.608	0.495	0.838	0.4975	0.30725	0.57875	0.525	0.4005	0.59275			0.03125	↓	23	0
CE(20:1)	Cholesterol Esters	FIA	0.262	0.461	0.294	0.634	0.243	0.17525	0.30925	0.106	0.08975	0.182	0.04688	0.03125		↓	12	0
CE(20:3)	Cholesterol Esters	FIA	0.026	0.293	0.208	0.4	0.12	0.0865	0.13425	0.076	0.055	0.09775	0.01563	0.01563		↓	0	0
CE(20:4)	Cholesterol Esters	FIA	0.036	1.06	1.01	1.36	0.662	0.565	0.82425	0.484	0.36075	0.6635	0.01563	0.03125		↓	0	0
CE(20:5)	Cholesterol Esters	FIA	0.256	0.226	0.139	0.264	0.1975	0.17725	0.223	0.167	0.13975	0.188					20	0
CE(22:0)	Cholesterol Esters	FIA	0.037	0.011	0.008	0.018	0.012	0.011	0.0155	0.0085	0.00775	0.00925					25	0
CE(22:1)	Cholesterol Esters	FIA	0.029	0.045	0.04	0.112	0.043	0.007	0.0795	0.02	0.00825	0.05075					10	0
CE(22:2)	Cholesterol Esters	FIA	0.053	0.065	0.04	0.074	0.0195	0.01325	0.023	0.023	0.01725	0.0275	0.01563	0.01563		↓	20	0
CE(22:5)	Cholesterol Esters	FIA	0.081	0.19	0.112	0.242	0.07	0.055	0.09875	0.064	0.0615	0.08	0.03125	0.03125		↓	11	0
CE(22:6)	Cholesterol Esters	FIA	0.08	0.509	0.332	0.599	0.155	0.13275	0.19375	0.112	0.07225	0.16925	0.01563	0.01563		↓	3	0
DG(14:0_14:0)	Diglycerides	FIA	0.085	4.52	2.33	6.93	5.855	5.0025	7.08	5.65	3.7175	7.9175					0	0
DG(14:0_18:1)	Diglycerides	FIA	0.241	40	22.5	50.6	50.85	34.125	74.475	35.65	25.4	83.975					0	0
DG(14:0_18:2)	Diglycerides	FIA	0.153	40.9	25.9	58.4	49.75	41.975	63.325	42.25	24.1	74.275					0	0
DG(14:0_20:0)	Diglycerides	FIA	0.031	0.04	0.032	0.057	0.0645	0.03875	0.1015	0.0415	0.03675	0.057					4	0
DG(14:1_18:1)	Diglycerides	FIA	0.04	0.682	0.467	0.847	0.9095	0.5865	1.4075	0.5745	0.4045	1.3525					0	0
DG(14:1_20:2)	Diglycerides	FIA	0.057	0.089	0.067	0.123	0.1105	0.08275	0.11725	0.087	0.0725	0.092					2	0
DG(16:0_16:0)	Diglycerides	FIA	9.69	22.7	18.7	29.4	30	24.75	35.125	31.95	17.35	39.175					0	0
DG(16:0_16:1)	Diglycerides	FIA	0.175	10.8	8.03	14.6	14.7	10.7725	15.95	9.285	6.9525	20.45					0	0
DG(16:0_18:1)	Diglycerides	FIA	0.332	66.7	61.8	75.7	82.95	68.825	94.125	59.1	40.55	108.7					0	0
DG(16:0_18:2)	Diglycerides	FIA	0.183	63.3	55	79.7	76.7	62.75	87.9	65.15	35.3	95.725					0	0
DG(16:0_20:0)	Diglycerides	FIA	0.417	0.567	0.463	0.736	0.748	0.686	0.9725	0.6675	0.50225	0.89025					2	0
DG(16:0_20:3)	Diglycerides	FIA	0.097	2.47	2.25	3.43	2.865	2.6275	3.6075	2	1.18	3.1175					0	0
DG(16:0_20:4)	Diglycerides	FIA	0.056	0.922	0.803	1.06	1.04	0.91925	1.2075	0.7125	0.4655	1.46					0	0
DG(16:1_18:0)	Diglycerides	FIA	0.032	0.869	0.713	1.12	1.525	1.185	2.1125	1.07	0.84425	2.2625					0	0
DG(16:1_18:1)	Diglycerides	FIA	0.197	7.67	5.39	10.6	10.135	8.325	12.7	7.13	3.825	16.225					0	5
DG(16:1_18:2)	Diglycerides	FIA	0.068	8.59	6.36	12.7	11.4	10.6775	14.95	9.915	4.1625	18.125					0	0
DG(16:1_20:0)	Diglycerides	FIA	0.032	0.026	0.025	0.048	0.042	0.03825	0.0455	0.0345	0.024	0.04675					9	0
DG(17:0_17:1)	Diglycerides	FIA	0.031	0.041	0.028	0.047	0.0425	0.03025	0.051	0.0355	0.032	0.071					6	0
DG(17:0_18:1)	Diglycerides	FIA	0.201	2.57	1.93	3.27	3.325	2.07	4.615	2.115	1.615	4.6025					0	0
DG(18:0_20:0)	Diglycerides	FIA	0.023	0.013	0.012	0.02	0.0255	0.01125	0.042	0.0125	0.01	0.01775					17	0
DG(18:0_20:4)	Diglycerides	FIA	0.052	0.554	0.38	0.623	0.4305	0.3975	0.9775	0.2675	0.1935	0.747					0	0
DG(18:1_18:1)	Diglycerides	FIA	0.057	10.4	7.54	11.9	11.9	10.0275	15.15	9.98	6.46	18.225					0	0
DG(18:1_18:2)	Diglycerides	FIA	0.158	50.5	30.2	51.3	58.7	41.425	70.575	52.7	24.25	76.8					0	0
DG(18:1_18:3)	Diglycerides	FIA	0.202	5.28	3.02	5.63	6.225	3.905	7.4925	5.97	2.295	7.095					0	0
DG(18:1_18:4)	Diglycerides	FIA	0.114	0.119	0.1	0.2	0.163	0.14175	0.21775	0.176	0.0735	0.221					7	0
DG(18:1_20:0)	Diglycerides	FIA	0.175	0.689	0.579	0.911	0.943	0.7135	1.0625	0.6675	0.50375	1.178					0	0
DG(18:1_20:1)	Diglycerides	FIA	0.007	0.127	0.083	0.147	0.1175	0.104	0.137	0.08	0.0585	0.1425					0	0
DG(18:1_20:2)	Diglycerides	FIA	0.075	1.84	1.36	2.08	1.385	1.2225	1.5575	1.0025	0.6095	1.4275					0	0
DG(18:1_20:3)	Diglycerides	FIA	0.073	0.554	0.496	0.703	0.618	0.52775	0.92975	0.409	0.2105	0.733					0	0
DG(18:1_20:4)	Diglycerides	FIA	0.062	0.619	0.506	0.673	0.6015	0.53575	1.0475	0.439	0.2285	0.9945					0	0
DG(18:1_22:5)	Diglycerides	FIA	0.004	0.02	0.017	0.023	0.021	0.01725	0.02825	0.0155	0.0095	0.03					0	0
DG(18:1_22:6)	Diglycerides	FIA	0.063	0.726	0.632	1.87	0.741	0.622	1.1645	0.674	0.3995	1.6975					0	0
DG(18:2_18:2)	Diglycerides	FIA	0.082	47.9	32.4	57.1	56.3	38.625	78.625	55.6	19.2	63.8					0	0
DG(18:2_18:3)	Diglycerides	FIA	0.128	8.17	5.96	10.7	10.225	6.4675	13.65	10.8	3.2125	11.8					0	5
DG(18:2_18:4)	Diglycerides	FIA	0.104	0.07	0.036	0.082	0.1285	0.09075	0.146	0.076	0.05475	0.1095					16	0
DG(18:2_20:0)	Diglycerides	FIA	0.062	0.489	0.453	0.659	0.67	0.5445	0.74775	0.615	0.316	0.73825					0	0
DG(18:2_20:4)	Diglycerides	FIA	0.051	0.662	0.608	0.881	0.826	0.679	1.2025	0.606	0.3005	1.165					0	0
DG(18:3_18:3)	Diglycerides	FIA	0.084	0.512	0.344	0.668	0.4795	0.351	0.76175	0.717	0.1745	0.7595					1	0
DG(18:3_20:2)	Diglycerides	FIA	0.033	0.143	0.13	0.173	0.1335	0.11475	0.146	0.125	0.10875	0.128					0	0
DG(21:0_22:6)	Diglycerides	FIA	0.086	0.163	0.116	0.165	0.099	0.0815	0.10125	0.1405	0.11375	0.1805	0.03125		0.03125	↓	5	0
DG(22:1_22:2)	Diglycerides	FIA	0.06	0.013	0.01	0.016	0.014	0.0105	0.022	0.0105	0.00675	0.01725					25	0
DG-O(14:0_18:2)	Diglycerides	FIA	0.215	0.111	0.065	0.139	0.1565	0.13	0.1755	0.117	0.095	0.21575	0.04688			↑	23	0
DG-O(16:0_18:1)	Diglycerides	FIA	0.035	0.428	0.27	0.522	0.5935	0.36775	0.74975	0.38	0.2955	0.7735	0.01563			↑	0	0
DG-O(16:0_20:4)	Diglycerides	FIA	0.081	0.035	0.033	0.059	0.055	0.0395	0.06	0.0405	0.03775	0.05225					24	0
Hex2Cer(d18:1/14:0)	Dihexosylceramides	FIA	0.01	0.087	0.069	0.105	0.0445	0.03175	0.06225	0.045	0.029	0.06825		0.03125		↓	0	0
Hex2Cer(d18:1/16:0)	Dihexosylceramides	FIA	0.01	0.562	0.337	1.11	0.3	0.23975	0.43175	0.1845	0.1295	0.252		0.03125		↓	0	0
Hex2Cer(d18:1/18:0)	Dihexosylceramides	FIA	0.008	0.303	0.236	0.411	0.242	0.18375	0.34675	0.362	0.25225	0.57975			0.03125	↑	0	0
Hex2Cer(d18:1/20:0)	Dihexosylceramides	FIA	0.01	0.358	0.288	0.478	0.2265	0.19525	0.3525	0.367	0.23575	0.55425	0.01563		0.03125	↓↑	0	0
Hex2Cer(d18:1/22:0)	Dihexosylceramides	FIA	0.001	0.641	0.499	0.928	0.377	0.3535	0.49	0.452	0.34725	0.58525	0.01563		0.03125	↓	0	0
Hex2Cer(d18:1/24:0)	Dihexosylceramides	FIA	0.003	0.97	0.917	1.4	0.436	0.38225	0.56075	0.3245	0.2535	0.4045	0.01563	0.01563		↓	0	0
Hex2Cer(d18:1/24:1)	Dihexosylceramides	FIA	0.003	0.58	0.392	0.871	0.228	0.1855	0.29525	0.1245	0.0975	0.19175		0.01563	0.01563	↓	0	0
Hex2Cer(d18:1/26:0)	Dihexosylceramides	FIA	0	0.002	0.002	0.003	0.001	0	0.00125	0	0	0.001					0	0
Hex2Cer(d18:1/26:1)	Dihexosylceramides	FIA	0.002	0.013	0.012	0.014	0.0045	0.0025	0.00675	0.002	0.002	0.00325	0.03125	0.02225		↓	3	0
Cer(d18:0/18:0(OH))	Dihydroceramides	FIA	0.423	0.511	0.336	0.537	0.5435	0.35175	0.702	0.384	0.243	0.73425					12	0
Cer(d18:0/18:0)	Dihydroceramides	FIA	0.006	0.001	0.001	0.002	0.0015	0.001	0.002	0.002	0.002	0.002					25	0
Cer(d18:0/20:0)	Dihydroceramides	FIA	0.028	0.014	0.011	0.016	0.0105	0.009	0.014	0.014	0.011	0.01525					25	0
Cer(d18:0/22:0)	Dihydroceramides	FIA	0.063	0.053	0.046	0.06	0.041	0.03375	0.05025	0.0505	0.04225	0.0735					19	0
Cer(d18:0/24:0)	Dihydroceramides	FIA	0.063	0.087	0.071	0.098	0.056	0.0465	0.0785	0.059	0.04	0.084	0.03125	0.01563		↓	10	0
Cer(d18:0/24:1)	Dihydroceramides	FIA	0.067	0.072	0.059	0.075	0.043	0.03525	0.05	0.04	0.03725	0.0445		0.01563		↓	19	0
Cer(d18:0/26:1(OH))	Dihydroceramides	FIA	0.181	0.074	0.064	0.111	0.1185	0.03525	0.25925	0.0625	0.049	0.1195					20	0
Cer(d18:0/26:1)	Dihydroceramides	FIA	0.021	0.009	0.008	0.011	0.0085	0.007	0.01075	0.0075	0.006	0.00925					25	0
HexCer(d16:1/22:0)	Hexosylceramides	FIA	0.003	0.031	0.029	0.059	0.02	0.01475	0.0305	0.0145	0.01275	0.01975	0.03125	0.02225		↓	0	0
HexCer(d16:1/24:0)	Hexosylceramides	FIA	0.005	0.063	0.04	0.081	0.0195	0.01825	0.02375	0.014	0.013	0.01875	0.01563	0.01563		↓	0	0
HexCer(d18:1/14:0)	Hexosylceramides	FIA	0.017	0.127	0.069	0.13	0.059	0.05	0.07425	0.065	0.051	0.08175					0	0
HexCer(d18:1/16:0)	Hexosylceramides	FIA	0.009	0.564	0.451	1.1	0.2465	0.23975	0.28875	0.1935	0.1525	0.256	0.01563	0.01563		↓	0	0
HexCer(d18:1/18:0)	Hexosylceramides	FIA	0.006	0.412	0.281	0.502	0.273	0.24375	0.3355	0.272	0.2365	0.4035	0.01563		0.03125	↓	0	0
HexCer(d18:1/18:1)	Hexosylceramides	FIA	0.016	0.054	0.053	0.098	0.0305	0.02675	0.05425	0.0265	0.0185	0.044	0.01563	0.04688		↓	2	0
HexCer(d18:1/20:0)	Hexosylceramides	FIA	0.013	0.88	0.63	1.25	0.3885	0.37575	0.53575	0.381	0.354	0.57475	0.01563	0.01563		↓	0	0
HexCer(d18:1/22:0)	Hexosylceramides	FIA	0.017	4.29	2.74	5.31	1.955	1.8075	2.7425	1.525	1.3825	1.94	0.01563	0.01563		↓	0	0
HexCer(d18:1/23:0)	Hexosylceramides	FIA	0.015	1.07	0.888	1.95	0.542	0.503	0.82025	0.3655	0.3445	0.49125	0.01563	0.01563		↓	0	0
HexCer(d18:1/24:0)	Hexosylceramides	FIA	0.011	4.18	3.21	5.79	2	1.495	2.42	1.011	0.9315	1.31	0.01563	0.01563		↓	0	0
HexCer(d18:1/24:1)	Hexosylceramides	FIA	0.134	13.1	9.24	15.9	4.24	3.6925	6.3875	2.425	2.195	3.2375	0.01563	0.01563		↓	0	0
HexCer(d18:1/26:0)	Hexosylceramides	FIA	0.007	0.062	0.045	0.077	0.024	0.0215	0.03525	0.013	0.01075	0.019		0.02225		↓	1	0
HexCer(d18:1/26:1)	Hexosylceramides	FIA	0.02	0.278	0.212	0.349	0.0775	0.06175	0.09575	0.0495	0.04075	0.068	0.01563	0.01563		↓	0	0
HexCer(d18:2/16:0)	Hexosylceramides	FIA	0.005	0.019	0.017	0.019	0.0115	0.00875	0.016	0.01	0.009	0.01175	0.03125	0.03603		↓	0	0
HexCer(d18:2/18:0)	Hexosylceramides	FIA	0.005	0.071	0.057	0.076	0.0375	0.03525	0.04825	0.037	0.02975	0.04825	0.03125	0.03603		↓	0	0
HexCer(d18:2/20:0)	Hexosylceramides	FIA	0.003	0.116	0.08	0.18	0.0455	0.03525	0.06375	0.0355	0.0335	0.0475	0.01563	0.01563		↓	0	0
HexCer(d18:2/22:0)	Hexosylceramides	FIA	0.014	1.49	1.06	1.96	0.4915	0.43725	0.8195	0.326	0.29275	0.44125	0.01563	0.01563		↓	0	0
HexCer(d18:2/23:0)	Hexosylceramides	FIA	0.011	0.272	0.207	0.405	0.0765	0.067	0.167	0.046	0.03975	0.069	0.02225	0.01563		↓	0	0
HexCer(d18:2/24:0)	Hexosylceramides	FIA	0.081	3.77	3.23	4.39	1.09	0.84225	1.3825	0.543	0.44375	0.672	0.01563	0.01563		↓	0	0
lysoPC a C14:0	Lysophosphatidylcholines	FIA	0.473	1.05	0.727	1.15	0.438	0.34625	0.5305	0.3465	0.2965	0.41525	0.01563	0.01563		↓	11	0
lysoPC a C16:0	Lysophosphatidylcholines	FIA	0.215	3.5	2.43	4.59	1.32	1.245	1.53	0.7515	0.6175	0.95325	0.01563	0.01563		↓	0	0
lysoPC a C16:1	Lysophosphatidylcholines	FIA	0.067	0.174	0.132	0.279	0.1355	0.10275	0.14875	0.077	0.07025	0.09425		0.01563		↓	1	0
lysoPC a C17:0	Lysophosphatidylcholines	FIA	0.05	0.089	0.071	0.122	0.043	0.035	0.054	0.0295	0.02725	0.0345	0.03125	0.01563		↓	13	0
lysoPC a C18:0	Lysophosphatidylcholines	FIA	0.505	1.44	0.952	1.9	1.0305	0.80875	1.145	0.583	0.55025	0.6855		0.03125		↓	2	0
lysoPC a C18:1	Lysophosphatidylcholines	FIA	0.1	1.04	0.789	1.32	0.5745	0.4975	0.62375	0.348	0.24525	0.471	0.01563	0.01563		↓	0	0
lysoPC a C18:2	Lysophosphatidylcholines	FIA	0.077	3.06	2.53	5.07	3.095	2.765	3.835	1.845	1.5375	2.9125					0	0
lysoPC a C20:3	Lysophosphatidylcholines	FIA	0.127	0.236	0.161	0.262	0.171	0.16225	0.18225	0.1175	0.102	0.14375	0.04688	0.01563		↓	6	0
lysoPC a C20:4	Lysophosphatidylcholines	FIA	0.034	0.289	0.236	0.441	0.2805	0.24925	0.30925	0.1745	0.1025	0.2245		0.03125		↓	0	0
lysoPC a C24:0	Lysophosphatidylcholines	FIA	0.067	0.072	0.063	0.086	0.039	0.03775	0.0425	0.0335	0.031	0.03725	0.01563	0.01563		↓	19	0
lysoPC a C26:0	Lysophosphatidylcholines	FIA	0.268	0.29	0.233	0.294	0.178	0.175	0.18325	0.159	0.129	0.168	0.03125	0.03125		↓	19	0
lysoPC a C26:1	Lysophosphatidylcholines	FIA	0.108	0.53	0.482	0.676	0.2965	0.25375	0.333	0.1195	0.10225	0.1365	0.01563	0.01563	0.03125		2	0
lysoPC a C28:0	Lysophosphatidylcholines	FIA	0.292	0.296	0.268	0.332	0.171	0.16075	0.181	0.133	0.12225	0.143	0.01563	0.01563		↓	20	0
lysoPC a C28:1	Lysophosphatidylcholines	FIA	0.07	0.205	0.144	0.221	0.086	0.08	0.10925	0.061	0.052	0.07125	0.01563	0.01563			5	0
PC aa C24:0	Phosphatidylcholines	FIA	0.084	0.078	0.066	0.087	0.0705	0.06425	0.07525	0.0615	0.05825	0.07075					21	0
PC aa C26:0	Phosphatidylcholines	FIA	1.92	0.844	0.817	0.91	0.85	0.77825	0.91025	0.763	0.742	0.79625		0.03125		↓	25	0
PC aa C28:1	Phosphatidylcholines	FIA	0.038	0.62	0.568	0.82	0.4295	0.32975	0.5335	0.403	0.305	0.5		0.01563		↓	0	0
PC aa C30:0	Phosphatidylcholines	FIA	0.128	3.97	3.18	4.86	1.77	0.99575	2.0775	0.7605	0.66175	1.06	0.01563	0.01563		↓	0	0
PC aa C30:2	Phosphatidylcholines	FIA	0	0.002	0	0.002	0	0	0.0005	0.001	0.00075	0.001					0	0
PC aa C32:0	Phosphatidylcholines	FIA	0.041	13.4	10.3	20.1	5.96	4.635	7.7075	2.725	2.475	3.4375	0.01563	0.01563		↓	0	0
PC aa C32:1	Phosphatidylcholines	FIA	0.015	1.2	1.02	1.77	0.5635	0.381	0.78925	0.284	0.1885	0.34125	0.01563	0.01563		↓	0	0
PC aa C32:2	Phosphatidylcholines	FIA	0.008	0.365	0.301	0.369	0.176	0.103	0.274	0.119	0.10775	0.129		0.01563		↓	0	0
PC aa C32:3	Phosphatidylcholines	FIA	0.004	0.044	0.032	0.051	0.031	0.0215	0.03975	0.0225	0.016	0.0295		0.02225		↓	0	0
PC aa C34:1	Phosphatidylcholines	FIA	0.093	13.7	8.59	20.5	5.99	5.3925	8.9025	4.075	3.84	5.305	0.01563	0.01563		↓	0	0
PC aa C34:2	Phosphatidylcholines	FIA	0.096	11.4	10.2	15.5	5.67	4.7075	8.8725	4.145	3.495	5.055	0.01563	0.01563		↓	0	0
PC aa C34:3	Phosphatidylcholines	FIA	0.088	0.576	0.449	0.788	0.2855	0.24375	0.5285	0.2355	0.186	0.30725	0.03125	0.01563		↓	0	0
PC aa C34:4	Phosphatidylcholines	FIA	0.011	0.054	0.04	0.067	0.027	0.01775	0.03725	0.0235	0.01675	0.03075		0.02225		↓	0	0
PC aa C36:0	Phosphatidylcholines	FIA	0.104	0.143	0.093	0.158	0.0985	0.0495	0.1075	0.0395	0.02425	0.0705				↓	16	0
PC aa C36:1	Phosphatidylcholines	FIA	0.043	9.93	6.12	10.4	4.89	4.555	5.7525	3.82	3.6375	5.0825	0.01563	0.01563		↓	0	0
PC aa C36:2	Phosphatidylcholines	FIA	0.079	21.5	16.1	28.2	14.85	13	19.15	9.165	8.035	12.625	0.04688	0.01563		↓	0	0
PC aa C36:3	Phosphatidylcholines	FIA	0.036	7.03	5.16	8.4	3.22	2.83	5.875	2.47	2.2375	3.29	0.01563	0.01563		↓	0	0
PC aa C36:4	Phosphatidylcholines	FIA	0.048	3.46	2.46	3.68	1.455	1.18575	2.565	1.145	0.86425	1.455	0.01563	0.01563		↓	0	0
PC aa C36:5	Phosphatidylcholines	FIA	0.009	0.182	0.125	0.203	0.0785	0.06775	0.152	0.0635	0.0585	0.09225	0.01563	0.03125		↓	0	0
PC aa C36:6	Phosphatidylcholines	FIA	0.005	0.034	0.03	0.068	0.023	0.01975	0.02975	0.018	0.01075	0.023	0.04688	0.01563		↓	0	0
PC aa C38:0	Phosphatidylcholines	FIA	0.018	0.302	0.212	0.576	0.2135	0.16525	0.334	0.226	0.175	0.27325					0	0
PC aa C38:1	Phosphatidylcholines	FIA	0.014	0.261	0.109	0.412	0.135	0.10775	0.2245	0.066	0.02475	0.10925					5	0
PC aa C38:3	Phosphatidylcholines	FIA	0.025	2.71	1.85	2.99	1.185	1.05175	1.8175	0.7725	0.6135	0.9215	0.01563	0.01563		↓	0	0
PC aa C38:4	Phosphatidylcholines	FIA	0.028	2.59	1.41	3.03	1.29	1.02375	1.69	0.743	0.64275	1.05875	0.03125	0.01563		↓	0	0
PC aa C38:5	Phosphatidylcholines	FIA	0.026	0.841	0.463	1.01	0.3485	0.26075	0.49125	0.231	0.195	0.30475	0.01563	0.01563		↓	0	0
PC aa C38:6	Phosphatidylcholines	FIA	0.025	0.553	0.374	0.695	0.224	0.1715	0.3075	0.1265	0.11175	0.188	0.01563	0.01563		↓	0	0
PC aa C40:1	Phosphatidylcholines	FIA	0.467	0.193	0.184	0.207	0.1665	0.16475	0.1815	0.1675	0.163	0.182		0.01563		↓	25	0
PC aa C40:2	Phosphatidylcholines	FIA	0.034	0.073	0.05	0.11	0.0275	0.018	0.03575	0.0205	0.01475	0.03025	0.01563	0.01563		↓	10	0
PC aa C40:3	Phosphatidylcholines	FIA	0.007	0.144	0.122	0.205	0.053	0.038	0.09	0.042	0.03025	0.04425	0.01563	0.01563		↓	0	0
PC aa C40:4	Phosphatidylcholines	FIA	0.024	0.258	0.13	0.325	0.1025	0.08275	0.146	0.0565	0.051	0.07625	0.01563	0.01563		↓	0	0
PC aa C40:5	Phosphatidylcholines	FIA	0.011	0.236	0.118	0.248	0.109	0.08375	0.1465	0.053	0.04625	0.07		0.01563		↓	0	0
PC aa C40:6	Phosphatidylcholines	FIA	0.106	0.522	0.275	0.541	0.232	0.1775	0.29825	0.1395	0.12375	0.17775	0.01563	0.01563		↓	1	0
PC aa C42:0	Phosphatidylcholines	FIA	0.028	0.056	0.029	0.07	0.028	0.02275	0.03925	0.0245	0.01725	0.0305	0.03125	0.04688		↓	10	0
PC aa C42:1	Phosphatidylcholines	FIA	0.009	0.044	0.026	0.052	0.016	0.0105	0.01975	0.0155	0.012	0.017	0.03603	0.02225		↓	2	0
PC aa C42:2	Phosphatidylcholines	FIA	0.054	0.06	0.05	0.084	0.0415	0.0355	0.0475	0.039	0.03575	0.05		0.02225		↓	16	0
PC aa C42:4	Phosphatidylcholines	FIA	0.012	0.038	0.022	0.041	0.017	0.01225	0.021	0.0145	0.0115	0.0175	0.01563	0.01563		↓	4	0
PC aa C42:5	Phosphatidylcholines	FIA	0.011	0.024	0.016	0.038	0.0125	0.012	0.018	0.009	0.0055	0.0155		0.03125		↓	6	0
PC aa C42:6	Phosphatidylcholines	FIA	0.038	0.04	0.035	0.05	0.0325	0.02825	0.0355	0.029	0.026	0.036	0.02225			↓	15	0
PC ae C30:0	Phosphatidylcholines	FIA	0.085	0.225	0.191	0.31	0.113	0.071	0.138	0.0675	0.063	0.0745	0.01563	0.01563		↓	10	0
PC ae C30:1	Phosphatidylcholines	FIA	0.074	0.244	0.184	0.276	0.159	0.10425	0.28075	0.1055	0.07925	0.14425		0.01563		↓	3	0
PC ae C30:2	Phosphatidylcholines	FIA	0.007	0.023	0.017	0.023	0.016	0.0115	0.0235	0.011	0.00925	0.01225		0.03603		↓	0	0
PC ae C32:1	Phosphatidylcholines	FIA	0.017	0.27	0.2	0.382	0.1675	0.133	0.21725	0.0785	0.0725	0.13375		0.01563		↓	0	0
PC ae C32:2	Phosphatidylcholines	FIA	0.025	0.053	0.042	0.067	0.0445	0.02675	0.05475	0.0225	0.0195	0.036		0.01563		↓	6	0
PC ae C34:0	Phosphatidylcholines	FIA	0.012	0.646	0.441	0.984	0.309	0.26	0.3785	0.143	0.1225	0.216	0.01563	0.01563		↓	0	0
PC ae C34:1	Phosphatidylcholines	FIA	0.016	1.14	0.727	1.74	0.4595	0.3785	0.53825	0.247	0.2295	0.36	0.01563	0.01563		↓	0	0
PC ae C34:2	Phosphatidylcholines	FIA	0.009	0.708	0.507	1.06	0.355	0.28	0.47775	0.189	0.16575	0.23325	0.01563	0.01563		↓	0	0
PC ae C34:3	Phosphatidylcholines	FIA	0.009	0.447	0.342	0.547	0.396	0.29025	0.56675	0.327	0.2455	0.395					0	0
PC ae C36:0	Phosphatidylcholines	FIA	0.064	0.147	0.121	0.243	0.085	0.071	0.115	0.054	0.04825	0.06975	0.01563	0.01563		↓	8	0
PC ae C36:1	Phosphatidylcholines	FIA	0.03	0.56	0.432	0.936	0.332	0.299	0.393	0.214	0.19225	0.3565	0.01563	0.01563		↓	0	0
PC ae C36:2	Phosphatidylcholines	FIA	0.034	0.676	0.623	1.04	0.394	0.332	0.52475	0.255	0.204	0.3625	0.01563	0.01563		↓	0	0
PC ae C36:3	Phosphatidylcholines	FIA	0.018	0.627	0.43	0.741	0.3505	0.243	0.43875	0.21	0.18425	0.268	0.01563	0.01563		↓	0	0
PC ae C36:4	Phosphatidylcholines	FIA	0.016	0.619	0.363	0.738	0.3475	0.2295	0.54075	0.275	0.20225	0.3675		0.04688		↓	0	0
PC ae C36:5	Phosphatidylcholines	FIA	0.011	0.416	0.21	0.522	0.222	0.14975	0.294	0.1825	0.127	0.22475				↓	0	0
PC ae C38:0	Phosphatidylcholines	FIA	0.308	0.203	0.19	0.264	0.1665	0.13925	0.18725	0.156	0.143	0.19475				↓	24	0
PC ae C38:1	Phosphatidylcholines	FIA	0.009														18	0
PC ae C38:2	Phosphatidylcholines	FIA	0.008	0.181	0.092	0.226	0.0815	0.05725	0.107	0.0515	0.0355	0.07575		0.01563		↓	0	0
PC ae C38:3	Phosphatidylcholines	FIA	0.01	0.185	0.135	0.207	0.097	0.0815	0.126	0.073	0.059	0.092	0.01563	0.01563		↓	0	0
PC ae C38:4	Phosphatidylcholines	FIA	0.118	0.867	0.451	0.891	0.423	0.32825	0.73125	0.365	0.265	0.56925					0	0
PC ae C38:5	Phosphatidylcholines	FIA	0.067	1.03	0.452	1.15	0.4675	0.35425	0.58525	0.3545	0.26875	0.44825		0.03125		↓	0	0
PC ae C38:6	Phosphatidylcholines	FIA	0.013	0.267	0.126	0.295	0.107	0.09375	0.168	0.099	0.073	0.10925		0.03125		↓	0	0
PC ae C40:1	Phosphatidylcholines	FIA	0.004	0.016	0.009	0.021	0.0085	0.00475	0.015	0.0075	0.00475	0.009		0.04215		↓	3	0
PC ae C40:2	Phosphatidylcholines	FIA	0.02	0.236	0.21	0.253	0.1425	0.10175	0.18275	0.083	0.06275	0.12125	0.04688	0.01563		↓	0	0
PC ae C40:3	Phosphatidylcholines	FIA	0.016	0.078	0.065	0.1	0.0385	0.0355	0.053	0.026	0.02425	0.03325		0.01563		↓	0	0
PC ae C40:4	Phosphatidylcholines	FIA	0.065	0.144	0.096	0.183	0.106	0.0845	0.16	0.0835	0.0655	0.13225					3	0
PC ae C40:5	Phosphatidylcholines	FIA	0.009	0.357	0.165	0.458	0.2215	0.188	0.264	0.1845	0.1265	0.38975					0	0
PC ae C40:6	Phosphatidylcholines	FIA	0.029	0.393	0.214	0.761	0.2885	0.2045	0.38525	0.2445	0.17625	0.34875					0	0
PC ae C42:0	Phosphatidylcholines	FIA	0.355	0.18	0.145	0.226	0.1415	0.13375	0.15225	0.145	0.1405	0.15275					25	0
PC ae C42:1	Phosphatidylcholines	FIA	0.042	0.044	0.027	0.047	0.019	0.017	0.02325	0.0155	0.013	0.01975	0.01563	0.01563		↓	19	0
PC ae C42:2	Phosphatidylcholines	FIA	0.076	0.053	0.033	0.06	0.027	0.023	0.031	0.019	0.0165	0.0195		0.01563	0.03501	↓	24	0
PC ae C42:3	Phosphatidylcholines	FIA	0.019	0.053	0.041	0.066	0.0265	0.024	0.0395	0.0175	0.013	0.019		0.01563		↓	7	0
PC ae C42:4	Phosphatidylcholines	FIA	0.167	0.031	0.026	0.047	0.015	0.009	0.02575	0	0	0.00375					24	0
PC ae C42:5	Phosphatidylcholines	FIA	0.652	0.317	0.291	0.362	0.2585	0.2485	0.295	0.2525	0.23625	0.2695		0.04215		↓	25	0
PC ae C44:3	Phosphatidylcholines	FIA	0.02	0.017	0.017	0.024	0.012	0.0115	0.016	0.012	0.0095	0.01425		0.03397		↓	20	0
PC ae C44:4	Phosphatidylcholines	FIA	0.077	0.032	0.026	0.039	0.028	0.02425	0.0335	0.024	0.0215	0.02775		0.03603		↓	25	0
PC ae C44:5	Phosphatidylcholines	FIA	0.06	0.084	0.053	0.11	0.0455	0.0395	0.08775	0.038	0.03075	0.0505		0.03125		↓	14	0
PC ae C44:6	Phosphatidylcholines	FIA	0.103	0.091	0.088	0.118	0.072	0.061	0.0945	0.066	0.053	0.08075					19	0
SM (OH) C14:1	Sphingomyelins	FIA	0.015	0.295	0.259	0.434	0.1675	0.14925	0.1895	0.0985	0.09125	0.136	0.01563	0.01563		↓	0	0
SM (OH) C16:1	Sphingomyelins	FIA	0.005	0.354	0.277	0.421	0.2185	0.187	0.27575	0.154	0.12125	0.2255	0.01563			↓	0	0
SM (OH) C22:1	Sphingomyelins	FIA	0.012	1.65	1.6	2.16	1.57	1.4225	1.8325	1.235	1.125	1.8125					0	0
SM (OH) C22:2	Sphingomyelins	FIA	0.006	0.465	0.426	0.629	0.3165	0.2825	0.3885	0.2225	0.185	0.27875	0.01563	0.01563		↓	0	0
SM (OH) C24:1	Sphingomyelins	FIA	0.009	0.382	0.342	0.524	0.289	0.2135	0.35525	0.189	0.16725	0.2345		0.03125	0.03125	↓	0	0
SM C16:0	Sphingomyelins	FIA	0.126	7.58	7.02	12	5.165	4.4125	5.835	3.28	2.8275	3.8875	0.01563	0.01563		↓	0	0
SM C16:1	Sphingomyelins	FIA	0.021	0.486	0.429	0.569	0.263	0.22525	0.2975	0.1395	0.11925	0.1605	0.01563	0.01563		↓	0	0
SM C18:0	Sphingomyelins	FIA	0.03	5.05	4.34	5.24	4.455	3.9375	4.8425	3.6	2.93	4.585	0.03125			↓	0	0
SM C18:1	Sphingomyelins	FIA	0.009	0.58	0.499	0.701	0.378	0.3365	0.4695	0.259	0.21325	0.345	0.01563	0.04688		↓	0	0
SM C20:2	Sphingomyelins	FIA	0.005	0.04	0.029	0.047	0.025	0.02075	0.03125	0.0235	0.017	0.02775	0.02225	0.01563		↓	0	0
SM C22:3	Sphingomyelins	FIA	0.011	0.05	0.047	0.057	0.0305	0.02575	0.0405	0.0235	0.0205	0.043					0	0
SM C24:0	Sphingomyelins	FIA	0.033	8.81	7.37	10.4	6.535	5.9675	8.17	5.205	4.69	5.825		0.01563		↓	0	0
SM C24:1	Sphingomyelins	FIA	0.034	9.07	8.68	9.88	5.235	4.3175	8.1475	3.6	3.325	4.22	0.01563	0.01563		↓	0	0
SM C26:0	Sphingomyelins	FIA	0.002	0.174	0.12	0.284	0.1095	0.098	0.16075	0.1	0.07575	0.1255					0	0
SM C26:1	Sphingomyelins	FIA	0.008	0.2	0.172	0.214	0.0975	0.07875	0.16325	0.071	0.05675	0.08375	0.03125	0.01563		↓	0	0
TG(14:0_32:2)	Triglycerides	FIA	0.115	110.5	57.5	186.9	60.3	46.225	81.8	67.1	46.45	109.225					0	0
TG(14:0_34:0)	Triglycerides	FIA	0.226	45.7	38.6	48.5	28.7	24.3	36.075	34	23.375	39.725					0	0
TG(14:0_34:1)	Triglycerides	FIA	0.201	313	293.9	410.3	190.75	122.175	292.625	186.1	118.8	291					0	0
TG(14:0_34:2)	Triglycerides	FIA	0.197	233.4	171.2	324.4	123.25	101.55	190.95	123.5	85.15	204.35		0.04688		↓	0	0
TG(14:0_34:3)	Triglycerides	FIA	0.038	38.3	25.8	61.1	23	17.425	28.05	21.6	14.875	33.35		0.04688		↓	0	0
TG(14:0_35:1)	Triglycerides	FIA	0.103	8.32	5.31	9.94	4.72	2.99	8.075	5.645	3.1275	7.7825					0	0
TG(14:0_35:2)	Triglycerides	FIA	0.036	7.77	4.68	9.83	4.455	2.6875	6.115	4.72	2.8675	7.425					0	0
TG(14:0_36:1)	Triglycerides	FIA	0.167	64.8	41.9	77.6	44.4	25.825	56.9	46.95	29.4	72.325					0	0
TG(14:0_36:2)	Triglycerides	FIA	0.177	193.8	125.8	294.9	135.45	85.65	156.55	134.8	74.025	223.775					0	0
TG(14:0_36:3)	Triglycerides	FIA	0.147	195.8	113.8	319.2	122.95	92.325	150.775	129.95	78.525	175.375					0	0
TG(14:0_36:4)	Triglycerides	FIA	0.061	86.5	55.5	154.1	52.35	33.925	66.55	50.9	38.725	61.7					0	0
TG(14:0_38:4)	Triglycerides	FIA	0.019	18.1	10.5	30.8	8.705	6.0925	10.425	7.575	4.23	10.1875		0.03125		↓	0	0
TG(14:0_38:5)	Triglycerides	FIA	0.021	10.5	7.06	21.8	6.17	3.76	7.43	5.855	3.41	7.6725					0	0
TG(14:0_39:3)	Triglycerides	FIA	0.002	0.053	0.023	0.067	0.023	0.017	0.0265	0.02	0.01375	0.03075					0	0
TG(16:0_28:1)	Triglycerides	FIA	0.188	140.4	53	164.7	104.35	89.15	198.875	85.15	60.575	167.9					0	0
TG(16:0_28:2)	Triglycerides	FIA	0.072	75.1	21.5	111.5	59.7	37.075	81.55	41.15	31.4	65.975					0	0
TG(16:0_30:2)	Triglycerides	FIA	0.149	218.8	89	345.1	156.45	107.625	206	137.6	90.925	184.1					0	0
TG(16:0_32:0)	Triglycerides	FIA	0.471	98.7	81.4	101.2	56.05	53.475	75.575	55.65	44.525	75.6	0.03125	0.01563		↓	0	0
TG(16:0_32:1)	Triglycerides	FIA	0.359	309.5	281.7	404.2	189	129.95	315	176.85	115.4	291.175					0	0
TG(16:0_32:2)	Triglycerides	FIA	0.151	211	147.5	285.6	107.55	85.45	168.525	100.55	73.375	174.1		0.04688		↓	0	0
TG(16:0_32:3)	Triglycerides	FIA	0.037	30.7	17	47.7	15.9	13.49	24.225	14.1	10.65	23.2		0.04688		↓	0	0
TG(16:0_33:1)	Triglycerides	FIA	0.147	26	17.6	37	15.25	8.41	26.65	12.35	7.235	19.9					0	0
TG(16:0_33:2)	Triglycerides	FIA	0.054	14.9	11	22.5	7.69	4.12	13.1	6.52	4.245	10.9075					0	0
TG(16:0_34:0)	Triglycerides	FIA	0.432	88.6	86.8	104.1	67.6	55.575	77.275	54.8	44.425	76.875					0	0
TG(16:0_34:1)	Triglycerides	FIA	0.464	606.1	504.3	721.2	398.7	293.475	524.175	306.3	224.675	492.9					0	0
TG(16:0_34:2)	Triglycerides	FIA	0.284	533.1	415.6	643.3	314.8	269.825	389.625	256.3	183.575	393.225	0.03125	0.01563		↓	0	0
TG(16:0_34:3)	Triglycerides	FIA	0.106	97.5	92.2	151.2	68.9	50.65	90.55	54.7	37.625	83.65	0.04688	0.03125		↓	0	0
TG(16:0_34:4)	Triglycerides	FIA	0.026	9.8	7.49	19.8	7.085	4.82	9.0125	5.8	3.8175	8.12		0.01563		↓	0	0
TG(16:0_35:1)	Triglycerides	FIA	0.126	21.1	15.8	29.9	14.05	8.595	20.45	10.935	8.1025	17.1					0	0
TG(16:0_35:2)	Triglycerides	FIA	0.063	22.8	19.8	34	14	8.8075	21	11.17	7.4575	18.325					0	0
TG(16:0_35:3)	Triglycerides	FIA	0.028	10.5	7.97	15.9	5.555	4.4525	7.67	4.55	3.005	7.28	0.03125			↓	0	0
TG(16:0_36:2)	Triglycerides	FIA	0.455	875.5	645.1	963.9	503.65	430.25	694.225	428.8	320.7	675.1					0	0
TG(16:0_36:3)	Triglycerides	FIA	0.421	672	633	1012	484.05	340.35	665	415.25	308.35	565.3	0.03125			↓	0	0
TG(16:0_36:4)	Triglycerides	FIA	0.229	292.4	244.3	488	209.95	122.675	327.825	177.3	126.825	203.7					0	0
TG(16:0_36:5)	Triglycerides	FIA	0.047	42.5	31.9	78.5	28	16.95	44.725	21.55	17.6125	30.475					0	0
TG(16:0_36:6)	Triglycerides	FIA	0.053	3.33	2.42	6.39	2.125	1.32	2.775	1.7	1.23975	2.3225		0.04688		↓	0	0
TG(16:0_37:3)	Triglycerides	FIA	0.035	3.94	2.68	5.5	2.12	1.6625	2.8175	1.635	1.335	2.7575	0.04688			↓	0	0
TG(16:0_38:1)	Triglycerides	FIA	0.109	7.35	6.64	9.9	4.275	3.355	5.52	3.57	2.6525	5.6925	0.01563			↓	0	0
TG(16:0_38:2)	Triglycerides	FIA	0.108	19.8	17	25.7	8.96	7.705	11.85	7.315	5.61	11.145	0.01563	0.01563		↓	0	0
TG(16:0_38:3)	Triglycerides	FIA	0.045	43.3	31.3	50.9	16.75	13.235	21.525	11.9	8.985	16.4	0.01563	0.01563		↓	0	0
TG(16:0_38:4)	Triglycerides	FIA	0.034	51	29.6	64.8	18.8	14.36	26.525	13.7	10.725	19.1	0.03125	0.01563		↓	0	0
TG(16:0_38:5)	Triglycerides	FIA	0.02	31.6	17.1	43.3	13.25	9.1925	20.175	9.925	7.44	14.2	0.03125	0.01563		↓	0	0
TG(16:0_38:6)	Triglycerides	FIA	0.029	10.8	6.42	16.9	4.94	3.0925	7.545	4.185	2.955	5.42	0.03125	0.03125		↓	0	0
TG(16:0_38:7)	Triglycerides	FIA	0.074	1.6	1.02	2.44	0.906	0.775	1.247	0.825	0.6615	1.20775					0	0
TG(16:0_40:6)	Triglycerides	FIA	0.048	13.2	4.95	15.4	3.39	2.615	4.9025	3.22	2.065	5.1975	0.03125	0.01563		↓	0	0
TG(16:0_40:7)	Triglycerides	FIA	0.062	9.48	3.69	10.9	2.565	1.7625	3.61	2.155	1.50625	3.1925	0.01563	0.01563		↓	0	0
TG(16:0_40:8)	Triglycerides	FIA	0.043	3.71	2.38	5.26	1.11	0.78325	1.8025	0.9535	0.58575	1.3275	0.01563	0.01563		↓	0	0
TG(16:1_28:0)	Triglycerides	FIA	0.076	37.5	23.3	55.9	25.45	22.25	48.775	26.8	15.375	49.8					0	0
TG(16:1_30:1)	Triglycerides	FIA	0.104	30.9	22.2	62.7	31.75	19.15	41	29.35	16.2	51.4					0	0
TG(16:1_32:0)	Triglycerides	FIA	0.144	49.6	33.3	50.8	26.55	21.225	49.175	21.2	15.05	43.65					0	0
TG(16:1_32:1)	Triglycerides	FIA	0.134	56.9	43.1	84	31.65	28.25	56.75	32.95	20.125	61.95					0	0
TG(16:1_32:2)	Triglycerides	FIA	0.056	22.8	18.9	48.1	17.75	11.425	20.75	16	9.7625	24.3		0.03125		↓	0	0
TG(16:1_33:1)	Triglycerides	FIA	0.079	5.35	4.34	6.28	3.025	1.89	5.5725	2.315	1.625	4.8					0	0
TG(16:1_34:0)	Triglycerides	FIA	0.097	36.2	26	39.3	25.95	20.05	34.4	20.35	13.275	32.825					0	0
TG(16:1_34:1)	Triglycerides	FIA	0.199	191.2	126.9	206.7	112.15	99.2	169.85	94.75	53.95	156.775					0	0
TG(16:1_34:2)	Triglycerides	FIA	0.111	117	82.4	161.9	74.55	52.425	106.9	61.7	36.725	92.575		0.03125		↓	0	0
TG(16:1_34:3)	Triglycerides	FIA	0.028	22	15.4	30.3	11.935	7.53	19.6	11	5.675	15.25		0.03125		↓	0	0
TG(16:1_36:1)	Triglycerides	FIA	0.087	33	21.5	36.1	22.35	18.325	27.95	21.95	11.7475	31.5					0	0
TG(16:1_36:2)	Triglycerides	FIA	0.1	96	59.4	102.4	56.25	43	84.05	59.85	32.725	82.45					0	0
TG(16:1_36:3)	Triglycerides	FIA	0.071	101.2	70.9	128.4	60.9	36.05	93.525	62.8	32.95	66.025					0	0
TG(16:1_36:4)	Triglycerides	FIA	0.025	38.8	25.3	60.1	26.25	12.8	43.225	21.1	14.5475	25.1					0	0
TG(16:1_36:5)	Triglycerides	FIA	0.019	5.7	3.95	10.5	3.675	1.7175	5.83	2.875	2.10975	3.6					0	0
TG(16:1_38:3)	Triglycerides	FIA	0.013	5.32	3.79	6.48	2.46	1.65	3.7025	2.255	1.323	2.655	0.01563	0.03125		↓	0	0
TG(16:1_38:4)	Triglycerides	FIA	0.01	5.77	4.18	8.89	2.765	1.72	4.565	2.255	1.62	3.0075	0.03125	0.03125		↓	0	0
TG(16:1_38:5)	Triglycerides	FIA	0.017	3.53	2.91	5.74	2.005	1.19	3.1725	1.665	1.15825	2.07	0.03125	0.03125		↓	0	0
TG(17:0_32:1)	Triglycerides	FIA	0.076	10.9	7.42	12.1	6.315	3.65	10.1875	6.3	3.7225	9.385					0	0
TG(17:0_34:1)	Triglycerides	FIA	0.092	23.8	16.5	29.7	15.55	9.9125	23.025	11.53	8.605	18.025					0	0
TG(17:0_34:2)	Triglycerides	FIA	0.056	21	16.3	24.1	12.45	7.8325	17.15	10.085	7.0275	15.85					0	0
TG(17:0_34:3)	Triglycerides	FIA	0.02	3.55	3.33	5.29	2.245	1.645	3.0175	1.93	1.2225	2.915					0	0
TG(17:0_36:3)	Triglycerides	FIA	0.026	16.4	14.3	20	9.3	6.9325	12.8	8.185	5.71	13.95					0	0
TG(17:0_36:4)	Triglycerides	FIA	0.01	6.24	5.52	10.3	3.275	2.72	5.1725	3.61	2.395	4.365	0.03125			↓	0	0
TG(17:1_32:1)	Triglycerides	FIA	0.05	5.71	3.91	7.98	3.165	1.9625	5.5325	3.33	1.8125	5.655					0	0
TG(17:1_34:1)	Triglycerides	FIA	0.058	16.6	13	21.7	10.31	6.245	17.875	8.285	5.075	13.95					0	0
TG(17:1_34:2)	Triglycerides	FIA	0.031	11.3	8.62	15.6	6.315	5.1175	9.52	5.825	3.72	9.705					0	0
TG(17:1_34:3)	Triglycerides	FIA	0.019	2.08	1.55	2.98	1.135	0.9255	1.605	1.079	0.64025	1.6225					0	0
TG(17:1_36:3)	Triglycerides	FIA	0.025	9.12	6.47	12.2	4.76	3.8625	7.99	4.84	3.6925	8.105	0.04688			↓	0	0
TG(17:1_36:4)	Triglycerides	FIA	0.022	3.64	2.74	6.04	2.085	1.3575	3.3375	1.98	1.479	2.7025	0.04688			↓	0	0
TG(17:1_36:5)	Triglycerides	FIA	0.01	0.552	0.468	0.975	0.351	0.2225	0.504	0.3735	0.2625	0.445	0.03125			↓	0	0
TG(17:1_38:5)	Triglycerides	FIA	0.003	0.043	0.028	0.071	0.0205	0.01475	0.03225	0.017	0.0145	0.0305	0.03429			↓	0	0
TG(17:1_38:6)	Triglycerides	FIA	0.002	0.071	0.042	0.098	0.035	0.02525	0.04775	0.0275	0.01775	0.0425	0.03125	0.04688		↓	0	0
TG(17:1_38:7)	Triglycerides	FIA	0.01	0.035	0.017	0.04	0.0235	0.01675	0.03075	0.015	0.00625	0.02825					3	0
TG(17:2_34:2)	Triglycerides	FIA	0.022	0.96	0.832	1.73	0.713	0.4975	1.12	0.672	0.42775	0.8605					0	0
TG(17:2_34:3)	Triglycerides	FIA	0.016	0.336	0.226	0.473	0.226	0.1765	0.32325	0.2395	0.17275	0.275	0.01563			↓	0	0
TG(17:2_36:2)	Triglycerides	FIA	0.012	0.832	0.567	1.17	0.529	0.3695	0.849	0.505	0.36675	0.865					0	0
TG(17:2_36:3)	Triglycerides	FIA	0.01	0.338	0.281	0.686	0.3115	0.174	0.45325	0.2555	0.20575	0.3615					0	0
TG(17:2_36:4)	Triglycerides	FIA	0.028	0.828	0.498	1.06	0.519	0.32475	0.755	0.4615	0.3615	0.57775	0.03125			↓	0	0
TG(17:2_38:5)	Triglycerides	FIA	0.017	0.207	0.125	0.276	0.084	0.06175	0.16375	0.0755	0.05125	0.155	0.01563			↓	2	0
TG(17:2_38:6)	Triglycerides	FIA	0.012	0.235	0.152	0.332	0.133	0.07875	0.1925	0.077	0.0575	0.14225	0.03125			↓	0	0
TG(17:2_38:7)	Triglycerides	FIA	0.1	0.147	0.109	0.182	0.085	0.049	0.114	0.0625	0.0445	0.101	0.04688			↓	13	0
TG(18:0_30:0)	Triglycerides	FIA	0.187	31.7	24.1	36.8	25.2	18.9	32.225	33.5	25.2	38.275					0	0
TG(18:0_30:1)	Triglycerides	FIA	0.136	69.1	34.3	96.8	63.65	41.85	76.6	60.85	40.325	118.05					0	0
TG(18:0_32:0)	Triglycerides	FIA	0.214	28.6	22.4	30.8	23.4	20.7	25.525	23.1	19.375	27.6					0	0
TG(18:0_32:1)	Triglycerides	FIA	0.206	83.9	58.7	104.7	67.4	41.675	90.225	69.7	45.4	103.45					0	0
TG(18:0_32:2)	Triglycerides	FIA	0.131	80.9	39.9	101	55.9	36.475	62.9	57.15	39.325	81.3					0	0
TG(18:0_34:2)	Triglycerides	FIA	0.191	202	197.5	297.4	176.1	120.625	228.275	162.8	108.125	202.9					0	0
TG(18:0_34:3)	Triglycerides	FIA	0.043	33	28.6	51.6	29.35	21.4	35.075	27.05	17.15	33.35					0	0
TG(18:0_36:1)	Triglycerides	FIA	0.5	57.8	43.1	70.8	38.55	30.35	60.55	39.4	29.725	72.6					0	0
TG(18:0_36:2)	Triglycerides	FIA	0.56	113.7	70	123.8	70.5	50.475	100.425	66.5	48.55	122.85					0	0
TG(18:0_36:3)	Triglycerides	FIA	0.13	121	97.1	173.3	88.95	61.65	126.925	83.55	61.825	121.2					0	0
TG(18:0_36:4)	Triglycerides	FIA	0.07	51	45.7	97.6	47.15	28.675	57.675	42.05	31.525	47.675					0	0
TG(18:0_36:5)	Triglycerides	FIA	0.027	8.54	6.93	16.8	7.17	4.5	9.73	6.2	5.1025	9.0125					0	0
TG(18:0_38:6)	Triglycerides	FIA	0.045	4.88	2.84	7.05	2.125	1.42	3.06	1.69	1.25225	2.24	0.03125	0.03125		↓	0	0
TG(18:0_38:7)	Triglycerides	FIA	0.047	0.392	0.271	0.557	0.234	0.19875	0.3045	0.1905	0.14375	0.25825					0	0
TG(18:1_26:0)	Triglycerides	FIA	0.509	356.6	160.7	547.7	316.5	259.2	492.95	298.2	194.6	550.575					0	0
TG(18:1_28:1)	Triglycerides	FIA	0.18	99.3	51	161.5	106.2	63.05	130	76.75	59.7	181.475					0	0
TG(18:1_30:0)	Triglycerides	FIA	0.412	427.3	369.1	558.3	277.25	187.35	395.025	296.9	174.375	424.75					0	0
TG(18:1_30:1)	Triglycerides	FIA	0.271	333.5	212	554.6	309.75	210.675	356.175	283.15	174.425	551.2					0	0
TG(18:1_30:2)	Triglycerides	FIA	0.131	230.4	119.9	492.5	200.3	114.325	265.25	187.1	130.275	236.025					0	0
TG(18:1_31:0)	Triglycerides	FIA	0.286	33.4	20.5	37.2	20.6	9.305	30.05	17.85	9.8675	25.325					0	0
TG(18:1_32:0)	Triglycerides	FIA	0.864	446.3	350.4	538.3	307.2	206.275	395.1	263.25	171.025	376.975					0	0
TG(18:1_32:1)	Triglycerides	FIA	0.443	641.2	426.4	834.4	419.05	314.75	563.4	405.05	244.25	675.05					0	0
TG(18:1_32:2)	Triglycerides	FIA	0.178	323.5	191.9	519.1	206.5	150.475	249.075	208.75	131.075	303.6					0	0
TG(18:1_32:3)	Triglycerides	FIA	0.041	44.7	27.8	76.5	29.85	20	34.35	26.35	20.35	40.075					0	0
TG(18:1_33:0)	Triglycerides	FIA	0.126	32.7	24.2	42.2	24	11.8	33.425	16.8	13.2	28.7					0	0
TG(18:1_33:1)	Triglycerides	FIA	0.118	54.8	47.1	68.6	36	17.7	55.4	27.8	19.75	53.675					0	0
TG(18:1_33:2)	Triglycerides	FIA	0.06	24.1	22.5	38.3	15.85	8.9625	19.2	12.2	9.08	21.25					0	0
TG(18:1_33:3)	Triglycerides	FIA	0.025	3.84	2.97	5.6	1.96	1.5125	2.8925	1.7	1.4175	2.92					0	0
TG(18:1_34:1)	Triglycerides	FIA	0.747	1823.2	1557.4	2128.2	1290.15	1054.05	1631.38	1094.95	783.35	1738.22					0	0
TG(18:1_34:2)	Triglycerides	FIA	0.447	1184.6	1018.8	1546.8	822.45	605.15	1119.45	737.7	533.55	991.15					0	0
TG(18:1_34:3)	Triglycerides	FIA	0.105	215.3	170.7	334.6	148.55	97.85	218.75	141.75	90.25	163.75					0	0
TG(18:1_34:4)	Triglycerides	FIA	0.028	15.8	14.7	35.6	13.485	7.545	19.25	12.85	7.8725	14.875					0	0
TG(18:1_35:2)	Triglycerides	FIA	0.069	36.7	28.4	39	21.2	15.625	30.125	19.05	13.025	36.15					0	0
TG(18:1_35:3)	Triglycerides	FIA	0.017	11.6	7.92	15.1	6.105	5.045	9.6225	6.165	4.4625	9.58	0.04688			↓	0	0
TG(18:1_36:0)	Triglycerides	FIA	0.356	28.7	21.2	33.1	21	13.725	26.6	17.15	14.535	34.375					0	0
TG(18:1_36:1)	Triglycerides	FIA	0.49	182.1	132.9	225.3	114.15	82.325	167.675	101.35	75.675	210.775					0	0
TG(18:1_36:2)	Triglycerides	FIA	0.49	463.1	307.9	522.6	272.3	193.725	423.55	249.9	201.125	457.475					0	0
TG(18:1_36:3)	Triglycerides	FIA	0.469	591.7	405.6	792.8	374.25	239.4	607.525	340.55	256	523.85	0.04688			↓	0	0
TG(18:1_36:4)	Triglycerides	FIA	0.159	270.8	240.4	500.5	237.35	108.125	336.75	188.4	130.1	231.45					0	0
TG(18:1_36:5)	Triglycerides	FIA	0.039	46.5	41	92.9	34.8	17.25	61	31	21.625	37.9					0	0
TG(18:1_36:6)	Triglycerides	FIA	0.033	4.14	3.26	9.72	3.12	1.89	4.8775	2.91	1.95575	4.1425					0	0
TG(18:1_38:5)	Triglycerides	FIA	0.053	40.7	19.5	50.8	15.55	9.655	23.6	12.4	9.105	18.3	0.03125	0.03603		↓	0	0
TG(18:1_38:6)	Triglycerides	FIA	0.013	12.1	6.82	18.2	5.145	3.0175	7.95	4.385	3.3025	6.2375	0.03125	0.03125		↓	0	0
TG(18:1_38:7)	Triglycerides	FIA	0.079	1.33	1.29	3	1.015	0.78075	1.605	0.8395	0.70375	1.3725					0	0
TG(18:2_28:0)	Triglycerides	FIA	0.247	407.6	177.1	630.9	301.8	219.5	384.2	283.85	181.225	359.375					0	0
TG(18:2_30:0)	Triglycerides	FIA	0.18	348.2	219.9	489.9	211.95	171.35	266.4	212.15	137.025	291.075					0	0
TG(18:2_30:1)	Triglycerides	FIA	0.13	267.5	147.9	532.8	224.95	136.925	302.85	210.05	144.975	272.15					0	0
TG(18:2_31:0)	Triglycerides	FIA	0.315	15.1	9.41	22.4	8.61	4.4325	12.525	7.79	4.9925	11.4525					0	0
TG(18:2_32:0)	Triglycerides	FIA	0.24	350.7	252.2	469.9	230.8	201.625	292.75	197.7	160	294.025		0.01563		↓	0	0
TG(18:2_32:1)	Triglycerides	FIA	0.203	413.1	269	701.2	283.75	209.225	348.725	272.75	186.875	372.425					0	0
TG(18:2_32:2)	Triglycerides	FIA	0.112	216.8	133.2	378.2	127.3	85.225	182.725	117	98.025	162.225					0	0
TG(18:2_33:0)	Triglycerides	FIA	0.061	28.1	22.6	38.7	18.45	10.5475	23	14.35	10.965	22.65					0	0
TG(18:2_33:1)	Triglycerides	FIA	0.049	37.3	34	58.3	22.65	14.3	29.2	18.65	13.45	30.1					0	0
TG(18:2_33:2)	Triglycerides	FIA	0.035	16.6	12.2	26.3	7.54	6.5475	12.05	7.835	5.795	9.67					0	0
TG(18:2_34:0)	Triglycerides	FIA	0.229	320.5	294	489.3	263.1	180.825	354.25	235.95	165.575	286.95					0	0
TG(18:2_34:1)	Triglycerides	FIA	0.656	1158.1	1031.8	1570.9	827.55	583.45	1110.78	736.85	527.025	929.7	0.04688			↓	0	0
TG(18:2_34:2)	Triglycerides	FIA	0.251	685.3	613.1	1171.1	522.35	324.7	843.15	468.35	339.7	516.8					0	7
TG(18:2_34:3)	Triglycerides	FIA	0.057	118.9	100.9	223.5	87.5	48.175	151.975	71.8	52.825	82.9					0	0
TG(18:2_34:4)	Triglycerides	FIA	0.015	9.88	7.54	22.3	6.735	3.73	11.075	5.96	4.67	7.19					0	0
TG(18:2_35:1)	Triglycerides	FIA	0.093	28.6	27.1	41.4	17.35	13.775	25.075	15.85	11.19	25.825	0.04688			↓	0	0
TG(18:2_35:2)	Triglycerides	FIA	0.029	20.3	16.7	31.6	10.805	7.95	16.5	10.95	7.515	15.1	0.03125			↓	0	0
TG(18:2_35:3)	Triglycerides	FIA	0.017	7.58	5.68	12.5	4.385	2.7325	6.8075	4.24	3.0925	4.8225	0.04688			↓	0	0
TG(18:2_36:0)	Triglycerides	FIA	0.188	22.5	19.1	32.6	16.5	11.625	22.1	16.05	12.685	22.525					0	0
TG(18:2_36:1)	Triglycerides	FIA	0.177	164.8	135.5	240.6	114.15	77.625	168.4	106.15	80.35	155.55	0.04688			↓	0	0
TG(18:2_36:2)	Triglycerides	FIA	0.192	366.7	280.6	599.9	262.35	171.375	411.4	233.65	181.075	333.5	0.03125			↓	0	0
TG(18:2_36:3)	Triglycerides	FIA	0.235	378.4	336.7	741.6	354.25	155.375	496.85	255.4	191.75	341.6					0	0
TG(18:2_36:4)	Triglycerides	FIA	0.13	227.1	165.6	421.5	171.85	65.75	262.675	118.1	70.075	165.525					0	0
TG(18:2_36:5)	Triglycerides	FIA	0.027	40.7	24	70	22.3	10.535	44	19.25	11.8	26.975					0	0
TG(18:2_38:4)	Triglycerides	FIA	0.022	32.8	22.4	57.8	13.425	8.0675	23.7	10.75	8.8225	11.275	0.01563	0.03125		↓	0	0
TG(18:2_38:5)	Triglycerides	FIA	0.008	16.3	11.2	30.2	7.955	4.4375	14.375	6.93	5.665	7.4025	0.03125	0.04688		↓	0	0
TG(18:2_38:6)	Triglycerides	FIA	0.015	6.2	5.02	13.5	3.795	2.0525	6.68	3.095	2.3875	3.445	0.04688	0.04688		↓	0	0
TG(18:3_30:0)	Triglycerides	FIA	0.041	31.8	16.9	42.2	19.05	14.695	20.275	16.45	12.075	23.325					0	0
TG(18:3_32:0)	Triglycerides	FIA	0.057	33.7	19.7	44.7	20.45	17.7	25.175	16.8	13.675	25.1					0	0
TG(18:3_32:1)	Triglycerides	FIA	0.067	44.4	29.4	77.2	29.45	18.95	33.675	26.75	19.675	35.625					0	0
TG(18:3_33:2)	Triglycerides	FIA	0.009	0.826	0.456	1.35	0.416	0.28175	0.568	0.3915	0.259	0.47475					0	0
TG(18:3_34:0)	Triglycerides	FIA	0.065	28.7	22.3	44.7	22.35	15.05	27.85	18.5	13.535	25.15					0	0
TG(18:3_34:1)	Triglycerides	FIA	0.115	125.1	106.5	227	92.85	61	128.725	76.85	54.4	102.5					0	0
TG(18:3_34:2)	Triglycerides	FIA	0.053	68.6	55	133.8	47.5	27.45	79.825	39.2	30.125	49.775					0	0
TG(18:3_34:3)	Triglycerides	FIA	0.01	9.89	8.81	20.5	6.765	3.845	11	5.695	4.39	6.895					0	0
TG(18:3_35:2)	Triglycerides	FIA	0.009	2.36	1.83	3.98	1.465	1.02825	2.0975	1.49	1.05125	1.955					0	0
TG(18:3_36:1)	Triglycerides	FIA	0.022	13.6	11.9	23.7	11.26	6.555	14.575	10.13	7.3375	13.175					0	0
TG(18:3_36:2)	Triglycerides	FIA	0.066	40.7	36.5	77.4	32.55	18.625	47.8	31.45	20.5875	37.325					0	0
TG(18:3_36:3)	Triglycerides	FIA	0.022	40.6	34.8	82.8	31.3	14.975	54.9	25.5	18.2125	33.475					0	0
TG(18:3_36:4)	Triglycerides	FIA	0.027	22.7	15.4	41.2	13.21	6.02	26.925	11.215	7.275	16.325					0	0
TG(18:3_38:5)	Triglycerides	FIA	0.018	1.42	1.14	3.14	0.8865	0.45625	1.3425	0.704	0.572	0.785		0.04688		↓	0	0
TG(18:3_38:6)	Triglycerides	FIA	0.022	0.573	0.504	1.42	0.373	0.19075	0.63925	0.301	0.24525	0.36		0.04688		↓	0	0
TG(20:0_32:3)	Triglycerides	FIA	0.03	2.97	2.83	5	2.24	1.5675	3.235	1.97	1.396	2.545					0	0
TG(20:0_32:4)	Triglycerides	FIA	0.018	3.14	2.38	5.67	2.1	1.3475	3.5475	1.91	1.4275	2.2025					0	0
TG(20:0_34:1)	Triglycerides	FIA	0.04	3.92	2.99	4.09	2.5	1.9825	3.525	2.025	1.6375	3.6					0	0
TG(20:1_24:3)	Triglycerides	FIA	0.045	0.018	0.012	0.069	0.023	0.01575	0.03475	0.0165	0.00675	0.0265					20	0
TG(20:1_26:1)	Triglycerides	FIA	0.022	0.638	0.333	1.21	0.557	0.3745	0.63775	0.337	0.24975	0.861					0	0
TG(20:1_30:1)	Triglycerides	FIA	0.044	5.3	3.4	7.49	3.6	2.9825	4.0925	3.455	1.745	6.0875					0	0
TG(20:1_31:0)	Triglycerides	FIA	0.139	0.312	0.197	0.368	0.143	0.0835	0.1995	0.122	0.104	0.16375					11	0
TG(20:1_32:1)	Triglycerides	FIA	0.048	10	6.09	10.9	4.74	3.065	5.625	4.325	2.4025	6.8875	0.03125	0.03125		↓	0	0
TG(20:1_32:2)	Triglycerides	FIA	0.022	6.37	3.53	7.83	3.1	2.4325	3.52	3.055	1.8925	4.005	0.01563	0.03125		↓	0	0
TG(20:1_32:3)	Triglycerides	FIA	0.012	1.09	0.829	1.8	0.664	0.40075	0.915	0.568	0.4165	0.67575		0.03125		↓	0	0
TG(20:1_34:0)	Triglycerides	FIA	0.088	3.49	3.21	4.68	1.915	1.49	2.7375	1.52	1.289	2.4125	0.03125			↓	0	0
TG(20:1_34:1)	Triglycerides	FIA	0.143	20.1	17.8	26.5	10.19	7.4575	12.35	8.04	6.1425	12.975	0.01563	0.04688		↓	0	0
TG(20:1_34:2)	Triglycerides	FIA	0.077	19.8	14.7	21.3	8.17	5.765	10.695	6.77	4.94	8.97	0.01563	0.01563		↓	0	0
TG(20:1_34:3)	Triglycerides	FIA	0.016	3.77	3	4.72	1.745	1.2375	2.51	1.505	1.011	1.76	0.01563	0.03125		↓	0	0
TG(20:2_32:0)	Triglycerides	FIA	0.052	13.6	10.6	18.4	5.56	4.675	6.395	3.88	3.21	5.28	0.01563	0.01563		↓	0	0
TG(20:2_32:1)	Triglycerides	FIA	0.022	18.8	11.7	24.7	8.12	6.2975	9	6.395	4.4225	8.6325	0.01563	0.01563		↓	0	0
TG(20:2_34:1)	Triglycerides	FIA	0.055	57.3	45.5	70.9	20.15	15.2	27.25	15.5	11.2525	19.325	0.01563	0.01563		↓	0	0
TG(20:2_34:2)	Triglycerides	FIA	0.013	28.8	22.9	44	10.675	7.04	16.8	8.63	6.045	9.435	0.01563	0.01563		↓	0	0
TG(20:2_34:3)	Triglycerides	FIA	0.012	6.85	6.37	11.3	3.345	2	5.3925	2.46	1.9275	2.7125	0.01563	0.03125		↓	0	0
TG(20:2_34:4)	Triglycerides	FIA	0.005	0.174	0.16	0.417	0.106	0.07	0.163	0.0875	0.06125	0.09575		0.03125		↓	0	0
TG(20:2_36:5)	Triglycerides	FIA	0.008	1.17	0.914	2.24	0.5155	0.25675	0.8465	0.37	0.272	0.513	0.04688	0.03125		↓	0	0
TG(20:3_32:0)	Triglycerides	FIA	0.026	17.7	7.99	21.9	7.585	6.0675	13.3	6.05	3.9075	9.0175		0.01563		↓	0	0
TG(20:3_32:1)	Triglycerides	FIA	0.028	15.1	9.65	29.1	9.175	6.82	12.25	8.45	4.3525	11.5		0.03125		↓	0	0
TG(20:3_32:2)	Triglycerides	FIA	0.022	6.48	4.38	12.9	3.625	2.305	4.7625	3.34	1.9325	4.0475					0	0
TG(20:3_34:0)	Triglycerides	FIA	0.037	9.58	5.1	11.9	4.615	3.71	6.0175	3.395	2.425	5.03		0.01563		↓	0	0
TG(20:3_34:1)	Triglycerides	FIA	0.026	59.1	31.2	73.2	25.8	20.5	34.025	18.5	12.195	28.675	0.04688	0.01563		↓	0	0
TG(20:3_34:2)	Triglycerides	FIA	0.025	23.4	17.4	42	12.15	9.065	21.4	9.985	7.2125	12.525	0.03125	0.01563		↓	0	0
TG(20:3_34:3)	Triglycerides	FIA	0.014	4.79	4.29	9.82	2.955	1.745	5.2725	2.27	1.83575	2.72		0.03125		↓	0	0
TG(20:3_36:3)	Triglycerides	FIA	0.028	18.3	10.9	27.9	7.975	4.5575	12.8	6.29	4.46	7.4425	0.01563	0.03125		↓	0	0
TG(20:3_36:4)	Triglycerides	FIA	0.026	5.49	4.07	11.3	3.225	1.7425	5.4125	2.19	1.761	2.455		0.03125		↓	0	0
TG(20:3_36:5)	Triglycerides	FIA	0.007	0.39	0.306	0.8	0.2145	0.1065	0.3695	0.1475	0.102	0.18875		0.04688		↓	0	0
TG(20:4_30:0)	Triglycerides	FIA	0.025	12.8	11	29	7.585	5.42	13.425	8.945	5.3775	13.325					0	0
TG(20:4_32:0)	Triglycerides	FIA	0.028	26.7	10.3	30.5	8.71	7.0425	17.25	8.655	5.715	15.45		0.03125		↓	0	0
TG(20:4_32:1)	Triglycerides	FIA	0.02	18.5	11	35.9	10.015	6.55	14.425	11.23	5.985	15.85	0.04688			↓	0	0
TG(20:4_32:2)	Triglycerides	FIA	0.015	5.91	5.62	16.6	4.775	2.385	5.9075	4.115	2.8925	5.95					0	0
TG(20:4_33:2)	Triglycerides	FIA	0.007	0.715	0.47	1.25	0.3355	0.21175	0.50375	0.3125	0.22875	0.43375	0.03125			↓	0	0
TG(20:4_34:0)	Triglycerides	FIA	0.026	15.9	7.44	18.6	6.585	4.855	9.0975	5.705	3.8975	9.28	0.04688	0.01563		↓	0	0
TG(20:4_34:1)	Triglycerides	FIA	0.03	61.3	31.2	72.6	25.6	16.325	36.8	23.1	15.0975	33.45	0.03125	0.03125		↓	0	0
TG(20:4_34:2)	Triglycerides	FIA	0.036	32.1	20.7	58.8	17.5	9.09	26.25	16.9	10.4125	17.875	0.03125	0.04688		↓	0	0
TG(20:4_34:3)	Triglycerides	FIA	0.1	4.48	3.59	10.6	3.045	1.605	4.68	2.765	1.7	2.925	0.04688	0.04688		↓	0	0
TG(20:4_35:3)	Triglycerides	FIA	0.01	0.204	0.14	0.34	0.1095	0.076	0.149	0.1175	0.08725	0.14075	0.03125			↓	0	0
TG(20:4_36:2)	Triglycerides	FIA	0.054	36.9	19.1	47.4	14.65	8.6725	23.8	13.2	9.4725	18.725	0.03125	0.01563		↓	0	0
TG(20:4_36:3)	Triglycerides	FIA	0.013	19.8	13	34.2	10.005	5.5125	17.325	9.59	6.9475	11.075	0.03125	0.04688		↓	0	0
TG(20:4_36:4)	Triglycerides	FIA	0.004	7.41	5.16	17.3	5.06	2.41	8.1	3.85	2.9025	4.8875		0.04688		↓	0	0
TG(20:4_36:5)	Triglycerides	FIA	0.009	1.21	0.741	2.66	0.8035	0.35025	1.3075	0.5525	0.4355	0.7895					0	0
TG(20:5_34:0)	Triglycerides	FIA	0.017	0.944	0.567	1.57	0.678	0.4795	1.11325	0.698	0.45525	1.3675					0	0
TG(20:5_34:1)	Triglycerides	FIA	0.032	4.16	2.22	6.4	2.595	2.2575	3.8175	2.6	1.56	4.5925					0	0
TG(20:5_34:2)	Triglycerides	FIA	0.066	2.12	1.76	5.15	1.82	1.635	2.6225	1.915	1.32875	2.68					0	0
TG(20:5_36:2)	Triglycerides	FIA	0.241	1.75	1.32	3.21	1.405	1.02825	1.805	1.27	1.01525	2.15					0	0
TG(20:5_36:3)	Triglycerides	FIA	0.071	1.26	0.902	2.41	0.9675	0.6905	1.3175	0.964	0.7055	1.3475					0	0
TG(22:0_32:4)	Triglycerides	FIA	0.012	0.275	0.243	0.497	0.197	0.121	0.32075	0.185	0.1465	0.239					0	0
TG(22:1_32:5)	Triglycerides	FIA	0.003	0.175	0.149	0.353	0.1565	0.05175	0.20725	0.107	0.07275	0.15775					0	0
TG(22:2_32:4)	Triglycerides	FIA	0.005	0.322	0.245	0.587	0.2795	0.108	0.43075	0.1735	0.1215	0.2055					0	0
TG(22:3_30:2)	Triglycerides	FIA	0.005	0.114	0.046	0.221	0.056	0.03575	0.08825	0.0505	0.032	0.0545					0	0
TG(22:4_32:0)	Triglycerides	FIA	0.01	3.21	1.33	4.74	0.706	0.531	1.3625	0.6985	0.467	1.015	0.01563	0.01563		↓	0	0
TG(22:4_32:2)	Triglycerides	FIA	0.022	1.63	0.909	2.91	0.631	0.33025	0.69825	0.5275	0.326	0.75775	0.02225	0.03125		↓	0	0
TG(22:4_34:2)	Triglycerides	FIA	0.026	8.26	3.33	10.4	2	1.1535	2.865	1.675	1.057	2.1175	0.01563	0.01563		↓	0	0
TG(22:5_32:0)	Triglycerides	FIA	0.068	7.73	2.42	8.08	1.695	1.5075	3.575	1.97	1.195	3.3625	0.04688	0.03125		↓	0	0
TG(22:5_32:1)	Triglycerides	FIA	0.037	6.66	3.11	10.7	2.165	1.4925	3.72	2.89	1.59	4.2525	0.03125	0.04688		↓	0	0
TG(22:5_34:1)	Triglycerides	FIA	0.082	18.4	7.72	24.3	4.675	3.77	7.5475	5.255	3.3475	8.4325	0.03125	0.01563		↓	0	0
TG(22:5_34:2)	Triglycerides	FIA	0.074	12.1	5.25	15.5	3.18	2.365	5.225	3.545	2.2075	4.5975	0.03125	0.03125		↓	0	0
TG(22:5_34:3)	Triglycerides	FIA	0.009	1.3	0.871	2.27	0.495	0.3925	0.77425	0.5735	0.318	0.648	0.03125	0.03125		↓	0	0
TG(22:6_32:0)	Triglycerides	FIA	0.039	7.82	2.8	8.37	1.63	1.2575	3.6025	1.47	0.96525	3.075	0.04688	0.03125		↓	0	0
TG(22:6_32:1)	Triglycerides	FIA	0.022	7.58	4.23	11.9	2.185	1.535	4.6675	2.37	1.4675	4.0925	0.03125	0.03125		↓	0	0
TG(22:6_34:1)	Triglycerides	FIA	0.047	27.8	12.4	32.3	6.74	5.14	10.7525	6.14	3.745	11.11	0.01563	0.01563		↓	0	0
TG(22:6_34:2)	Triglycerides	FIA	0.029	16.8	10.1	25.8	5.44	3.2575	7.96	4.455	2.7375	6.025	0.01563	0.01563		↓	0	0
TG(22:6_34:3)	Triglycerides	FIA	0.1	2.69	1.89	4.7	1.007	0.642	1.51	0.8755	0.50875	1.05575	0.03125	0.03125		↓	1	0
Hex3Cer(d18:1/16:0)	Trihexosylceramides	FIA	0.013	0.105	0.084	0.146	0.0905	0.0755	0.12325	0.099	0.08575	0.11725					0	0
Hex3Cer(d18:1/18:0)	Trihexosylceramides	FIA	0.003	0.013	0.011	0.017	0.009	0.00625	0.0105	0.005	0.00475	0.01375					2	0
Hex3Cer(d18:1/24:1)	Trihexosylceramides	FIA	0.012	0.093	0.068	0.106	0.0565	0.04275	0.0735	0.047	0.032	0.05		0.04688		↓	0	0
Hex3Cer(d18:1/26:1)	Trihexosylceramides	FIA	0.002	0.015	0.012	0.017	0.008	0.006	0.011	0.009	0.007	0.01		0.02225		↓	1	0
Hex3Cer(d18:1_20:0)	Trihexosylceramides	FIA	0.006	0.006	0.004	0.009	0.007	0.004	0.00725	0.004	0.00375	0.006					11	0
Hex3Cer(d18:1_22:0)	Trihexosylceramides	FIA	0.02	0.044	0.022	0.064	0.029	0.0215	0.03775	0.025	0.01425	0.0375					5	0
